# Supplementary material for: Analysis of chemotypes and their markers in leaves of core collections of Eucommia ulmoides using metabolomics
Source: Front Plant Sci. 2023 Jan 9;13:1029907. doi: 10.3389/fpls.2022.1029907 (PMC9868706; doi:10.3389/fpls.2022.1029907)
Supplement: Supplementary file 6 [file Table_1.xlsx]

## Sheet: Sheet1
Supplementary Table 1. Origins and statistics of leaf morphological traits in 193 E. ulmoides core collections.
Collection name	Geographic location of the mother tree	Altitude (m)	annual precipitation (mm)	Annual mean temperature (℃)	Latitude	Longitude	Specific leaf fresh weight (g)	Specific leaf dry weight (g)	Leaf length (mm)	Length to width ratio of leaf	Leaf width (mm)	Leaf area (mm2)	Chlorophyll reference value	Leaf perimeter (mm)	Stipe length (mm)	Leaf thickness (mm)	Leaf dentate height (mm)	Leaf dentate width (mm)	Leaf dentate number
AKS	Aksu, Xinjiang	1091	13.46	20.61	41°04′18.46″	80°21′30.52″	1.859	0.7353	163.5	2.38	68.84	6395.47	3.5345	450.39	18.45	0.27	0.79	5.37	48
BD-1	Baoding, Hebei	28	555.3	13.74	38°24′32.76″	115°20′14.81″	2.2853	0.8396	157.41	2.55	61.89	5281.86	3.6307	423.62	16.2	0.355	0.81	6.06	46
BD-2	Baoding, Hebei	28	555.3	13.74	38°24′32.76″	115°20′14.81″	1.804	0.6697	181.4	2.51	72.93	7023.38	3.8589	500.2	21.31	0.33	0.8	5.69	59
BD-3	Baoding, Hebei	28	555.3	13.74	38°24′32.76″	115°20′14.81″	1.9032	0.72	172.46	2.31	74.98	7407.7	3.607	502.21	18.51	0.38	1	5.19	62
BD-4	Baoding, Hebei	28	555.3	13.74	38°24′32.76″	115°20′14.81″	2.1088	0.8195	162.62	2.64	61.72	5732.85	3.3102	456.63	16.09	0.329	0.77	5.42	59
BD-5	Baoding, Hebei	28	555.3	13.74	38°24′32.76″	115°20′14.81″	1.9154	0.6881	160.16	2.43	66.21	6152.64	3.4888	471.62	16.81	0.312	0.81	4.63	61
BD-7	Baoding, Hebei	28	555.3	13.74	38°24′32.76″	115°20′14.81″	1.8125	0.6503	147.25	2.18	68.14	5531.19	3.714	433.38	14.83	0.326	0.91	5.21	46
BD-6	Baoding, Hebei	28	555.3	13.74	38°24′32.76″	115°20′14.81″	2.0298	0.7307	179.5	2.31	78.61	7990.84	3.8545	522.66	15.88	0.322	0.99	5.31	60
BD-8	Baoding, Hebei	28	555.3	13.74	38°24′32.76″	115°20′14.81″	1.7683	0.5136	178.39	2.3	77.92	8257.94	3.5903	500.34	17.63	0.309	0.91	6.05	61
BD-9	Baoding, Hebei	19	555.3	13.58	38°50′58.58″	115°29′00.14″	1.6	0.474	175.64	2.32	75.72	7974.71	4.0122	521.85	17.16	0.325	0.98	5.47	66
BD-10	Baoding, Hebei	19	555.3	13.58	38°50′58.58″	115°29′00.14″	1.26	0.4372	152.55	1.77	87.3	7912.52	4.0068	479.43	16.93	0.225	0.84	5.23	55
BZ	Bozhou, Anhui	39	866.68	15.82	33°51′02.76″	115°47′09.30″	1.7036	0.5763	193.09	2.76	70.03	7412.71	3.4859	490.32	19.31	0.316	0.93	7.88	41
CY-21	Chaoyang, Beijing	30	613.63	12.69	39°53′32.27″	116°34′08.74″	1.726	0.6005	146.01	2.02	72.17	6388.44	3.5109	420.44	16.26	0.211	0.75	4.55	61
CY-1	Chaoyang, Beijing	30	613.63	12.69	39°53′32.27″	116°34′08.74″	1.9247	0.6623	171.17	2.38	72.48	7130.05	3.5703	484.95	17.55	0.377	0.78	4.85	66
CY-2	Chaoyang, Beijing	30	613.63	12.69	39°53′32.27″	116°34′08.74″	1.8978	0.6935	198.65	2.37	84.09	9596.63	3.4249	540.34	23.39	0.318	0.94	6.78	54
CY-3	Chaoyang, Beijing	30	613.63	12.69	39°53′32.27″	116°34′08.74″	1.9341	0.6753	187.62	2.43	77.8	8237.56	3.5037	544.01	19.74	0.302	1.16	6.25	58
CY-4	Chaoyang, Beijing	30	613.63	12.69	39°53′32.27″	116°34′08.74″	2.0564	0.9275	192.04	2.79	69.08	7265.66	3.7336	510.35	19.06	0.252	0.83	5.71	57
CY-5	Chaoyang, Beijing	30	613.63	12.69	39°53′32.27″	116°34′08.74″	2.0493	0.8643	188.11	2.93	64.41	6600.34	3.5515	479.25	19.67	0.288	0.86	6.71	48
CY-6	Chaoyang, Beijing	30	613.63	12.69	39°53′32.27″	116°34′08.74″	1.9608	0.7006	175.73	2.06	85.11	8834.99	3.7681	526.52	18.07	0.333	1	6.16	62
CY-7	Chaoyang, Beijing	30	613.63	12.69	39°53′32.27″	116°34′08.74″	1.8589	0.6439	183.91	2.35	78.57	7858.24	3.4661	507.75	22.94	0.306	0.89	5.95	50
CY-8	Chaoyang, Beijing	30	613.63	12.69	39°53′32.27″	116°34′08.74″	2.244	0.8376	184.28	2.65	69.92	7181.25	3.7284	557.52	20.68	0.277	0.84	5.39	55
CY-9	Chaoyang, Beijing	30	613.63	12.69	39°53′32.27″	116°34′08.74″	1.8851	0.6508	176.57	1.95	90.69	9263.39	3.843	524.91	18.84	0.375	0.87	4.99	66
CY-10	Chaoyang, Beijing	30	613.63	12.69	39°53′32.27″	116°34′08.74″	1.8915	0.7704	140.04	2.38	58.85	4508.48	3.4269	388.17	14.97	0.325	0.76	5.57	40
CY-11	Chaoyang, Beijing	30	613.63	12.69	39°53′32.27″	116°34′08.74″	2.254	0.8267	147.15	1.98	74.34	6261.58	3.5037	435.61	17.55	0.319	0.9	5.25	46
CY-12	Chaoyang, Beijing	30	613.63	12.69	39°53′32.27″	116°34′08.74″	1.9159	0.7518	143.62	2.68	53.79	4362.96	3.5235	376.16	17.05	0.281	0.8	6.38	33
CY-13	Chaoyang, Beijing	30	613.63	12.69	39°53′32.27″	116°34′08.74″	2.0983	0.872	145.77	2.93	49.99	3970.65	3.6562	387.73	14.95	0.287	0.82	5.76	41
CY-14	Chaoyang, Beijing	30	613.63	12.69	39°53′32.27″	116°34′08.74″	1.7942	0.6919	146.37	2.97	49.57	4056.11	3.3862	380.5	16.41	0.286	0.78	6.67	33
CY-15	Chaoyang, Beijing	30	613.63	12.69	39°53′32.27″	116°34′08.74″	1.4931	0.5449	137.92	2.19	63	4915.42	3.4979	406.59	14.9	0.309	0.82	4.73	53
CY-16	Chaoyang, Beijing	30	613.63	12.69	39°53′32.27″	116°34′08.74″	1.9258	0.6649	154.25	2.12	72.69	6286.89	3.8131	435.59	16.53	0.336	0.78	5.61	52
CY-17	Chaoyang, Beijing	30	613.63	12.69	39°53′32.27″	116°34′08.74″	1.9159	0.6925	165.08	2.41	68.43	6438.42	3.6692	517.5	17.93	0.354	0.83	5.8	49
CY-18	Chaoyang, Beijing	30	613.63	12.69	39°53′32.27″	116°34′08.74″	1.859	0.6684	200.59	2.34	85.85	9722.08	3.6952	547.01	19.96	0.357	0.94	6.58	56
CY-19	Chaoyang, Beijing	30	613.63	12.69	39°53′32.27″	116°34′08.74″	1.8846	0.7122	158.69	2.2	72.94	6665.34	3.4052	468.92	17.03	0.309	0.84	4.98	64
CY-20	Chaoyang, Beijing	30	613.63	12.69	39°53′32.27″	116°34′08.74″	1.8133	0.7135	135.86	2.42	56.63	4137.57	3.4166	367.7	15.52	0.268	0.81	5.73	37
CY-22	Chaoyang, Beijing	30	613.63	12.69	39°53′32.27″	116°34′08.74″	2.2069	0.8618	143.27	2.32	62.2	5160.64	3.6675	423.7	13.48	0.33	0.86	6.13	44
CY-23	Chaoyang, Beijing	30	613.63	12.69	39°53′32.27″	116°34′08.74″	2.1617	0.7674	165.46	2.26	73.14	6935.7	3.5794	516.08	18.4	0.334	1.03	5.42	56
CY-24	Chaoyang, Beijing	30	613.63	12.69	39°53′32.27″	116°34′08.74″	2.0019	0.7736	130.03	2.44	53.45	3851.74	3.5082	355.66	14.8	0.281	0.81	5.64	42
CY-25	Chaoyang, Beijing	30	613.63	12.69	39°53′32.27″	116°34′08.74″	1.8932	0.7094	148.4	2.14	70.05	5692.59	3.5853	426.45	18.39	0.303	0.75	5.4	53
CY-26	Chaoyang, Beijing	30	613.63	12.69	39°53′32.27″	116°34′08.74″	2.4714	0.9666	144.36	2.18	66.23	5237.25	3.5119	450.9	22.01	0.323	0.81	5.6	45
CY-27	Chaoyang, Beijing	30	613.63	12.69	39°53′32.27″	116°34′08.74″	1.9971	0.754	143.65	2.09	69	5405.99	3.4707	433.87	17.42	0.325	0.76	4.68	56
CY-28	Chaoyang, Beijing	30	613.63	12.69	39°53′32.27″	116°34′08.74″	1.9611	0.7437	187.54	2.51	75.06	7958.84	3.4772	490.18	17.6	0.343	0.92	8.57	37
CY-29	Chaoyang, Beijing	30	613.63	12.69	39°53′32.27″	116°34′08.74″	1.9621	0.7212	181.43	2.62	69.5	6888.46	3.5618	493.86	21.95	0.319	0.94	6.58	53
CY-30	Chaoyang, Beijing	30	613.63	12.69	39°53′32.27″	116°34′08.74″	1.5357	0.5402	197.45	2.34	84.32	9599.01	3.7038	571.02	15.78	0.358	0.74	5.27	64
CY-31	Chaoyang, Beijing	30	613.63	12.69	39°53′32.27″	116°34′08.74″	1.9911	0.7363	194.64	2.5	78.45	8479.87	4.1116	566.8	20.47	0.307	0.91	4.72	74
CY-32	Chaoyang, Beijing	30	613.63	12.69	39°53′32.27″	116°34′08.74″	1.9569	0.6894	151.45	2.17	70.34	5627.49	3.8038	489.9	20.5	0.358	0.92	5.19	58
CY-33	Chaoyang, Beijing	30	613.63	12.69	39°53′32.27″	116°34′08.74″	2.0104	0.7197	148.03	2.29	64.87	5091.47	3.5454	404.62	13.22	0.361	0.73	4.88	55
CY-34	Chaoyang, Beijing	30	613.63	12.69	39°53′32.27″	116°34′08.74″	1.835	0.6696	185.98	2.39	77.57	8106.41	4.2187	524.35	24.26	0.348	0.86	5.76	64
CY-35	Chaoyang, Beijing	30	613.63	12.69	39°53′32.27″	116°34′08.74″	1.8064	0.6641	165.98	2.46	67.59	5993.29	3.6724	486.02	24.52	0.333	0.85	4.66	64
CY-36	Chaoyang, Beijing	30	613.63	12.69	39°53′32.27″	116°34′08.74″	1.8315	0.7052	157.9	2.17	72.93	6596.4	3.6832	524	14.82	0.31	0.9	3.6	86
CY-37	Chaoyang, Beijing	30	613.63	12.69	39°53′32.27″	116°34′08.74″	1.7988	0.645	179.16	2.1	85.52	8892.88	3.5684	535.14	16.89	0.389	0.9	5.1	61
CY-38	Chaoyang, Beijing	30	613.63	12.69	39°53′32.27″	116°34′08.74″	1.5993	0.5765	162.47	2.42	67.75	6150.25	3.6387	477.98	15.06	0.338	0.92	5	60
CY-39	Chaoyang, Beijing	30	613.63	12.69	39°53′32.27″	116°34′08.74″	2.0568	0.7615	157.19	2.09	75.47	6577.36	3.424	475.01	20.83	0.367	0.93	5.73	54
CY-40	Chaoyang, Beijing	30	613.63	12.69	39°53′32.27″	116°34′08.74″	1.732	0.6349	160.81	2.47	65.22	5592.17	3.3641	458.4	21.54	0.292	0.77	4.83	50
CY-41	Chaoyang, Beijing	30	613.63	12.69	39°53′32.27″	116°34′08.74″	1.6259	0.5732	137.01	2.39	57.57	4404.05	3.4758	387.74	12.02	0.331	0.83	5.29	44
CY-42	Chaoyang, Beijing	30	613.63	12.69	39°53′32.27″	116°34′08.74″	1.9859	0.7155	164.29	2.31	71.37	6521.07	3.6015	450.97	21.82	0.335	0.72	6.25	48
CY-43	Chaoyang, Beijing	30	613.63	12.69	39°53′32.27″	116°34′08.74″	1.78	0.6383	180.61	2.41	75.32	7683.37	3.677	485.41	19.15	0.32	0.77	5.96	54
CY-44	Chaoyang, Beijing	30	613.63	12.69	39°53′32.27″	116°34′08.74″	2.2994	0.9223	165.23	2.48	66.91	6042.4	3.5181	478.21	20.19	0.335	0.8	4.97	54
CY-45	Chaoyang, Beijing	30	613.63	12.69	39°53′32.27″	116°34′08.74″	1.9083	0.6388	171.16	2.48	69.13	6417.62	3.7771	480.67	17.01	0.372	0.86	6.09	49
CF	Chifeng, Neimenggu	575	242.79	7.83	42°15′31.70″	118°54′00.94″	2.4	0.6922	164.81	2.07	80.32	7977.57	4.0086	479.28	17.5	0.365	0.97	6.19	47
GZ-1	Ganzhou, Jiangxi	419	762.99	20.98	24°37′23.18″	114°33′54.38″	1.6272	0.6652	151.39	2.47	61.78	5150.31	3.4282	418.9	16.97	0.344	0.74	5.22	42
GZ-2	Ganzhou, Jiangxi	419	762.99	20.98	24°37′23.18″	114°33′54.38″	1.3358	0.4978	135.9	1.94	70.11	5720.54	3.45	425.39	12.78	0.325	0.9	4.56	61
GY-1	Guangyuan, Sichuan	1647	689.26	15.4	32°27′17.37″	106°20′26.51″	1.6316	0.5941	171.59	2.57	66.82	6240.77	3.3125	498.97	14.44	0.31	0.85	4.2	69
GY-2	Guangyuan, Sichuan	1647	689.26	15.4	32°27′17.37″	106°20′26.51″	1.8244	0.6958	199.83	2.3	87.05	10170.3	3.6593	567.78	17.97	0.357	0.84	4.98	75
GY-3	Guangyuan, Sichuan	1647	689.26	15.4	32°27′17.37″	106°20′26.51″	1.7191	0.6669	147.43	1.93	77.25	6897.46	3.1091	451.31	16.35	0.267	0.87	4.96	62
GY-4	Guangyuan, Sichuan	1647	689.26	15.4	32°27′17.37″	106°20′26.51″	2.0103	0.7678	155.68	2.31	67.77	5935.3	3.81	436.3	15.71	0.274	0.85	5.57	48
GY-5	Guangyuan, Sichuan	1647	689.26	15.4	32°27′17.37″	106°20′26.51″	1.838	0.7716	169.08	2.3	73.79	7241.29	3.5641	477.41	16.06	0.254	0.88	6.19	53
GL-3	Guilin, Guangxi	220	871.93	19.48	25°36′42.13″	110°40′18.01″	1.713	0.6629	149.33	2.37	63.21	5215.9	3.5391	398.25	17.21	0.323	0.68	4.83	44
GL-1	Guilin, Guangxi	390	871.93	19.48	25°27′09.86″	110°48′12.95″	2.0104	0.7961	205.23	2.47	83.75	10502.8	3.7668	583.44	21.52	0.283	0.84	4.98	77
GL-2	Guilin, Guangxi	390	871.93	19.48	25°27′09.86″	110°48′12.95″	1.9543	0.7854	167.04	2.2	75.8	7151.61	3.628	465.15	16.59	0.268	0.83	6.86	45
HD-1	Haidian, Beijing	48	613.63	12.69	39°59′14.64″	116°17′55.62″	2.284	0.8505	161.43	2.53	63.99	5495.78	3.6345	470.72	16.17	0.282	0.82	4.24	60
HD-5	Haidian, Beijing	48	613.63	12.69	39°59′14.64″	116°17′55.62″	2.0021	0.8086	154.84	2.19	71.13	6208	3.6388	446.07	16.25	0.369	0.76	5.93	48
HD-7	Haidian, Beijing	48	613.63	12.69	39°59′14.64″	116°17′55.62″	2.1856	0.8267	184.22	2.18	85.16	9593.2	3.6471	555.81	17.64	0.305	0.95	4.91	69
HD-8	Haidian, Beijing	48	613.63	12.69	39°59′14.64″	116°17′55.62″	1.8557	0.7168	140.08	2.17	65.48	5124.93	3.3734	424.68	15.83	0.304	0.66	4.45	65
HD-4	Haidian, Beijing	48	613.63	12.69	39°59′14.64″	116°17′55.62″	1.6675	0.6064	152.5	2.27	67.19	5896.41	3.1423	486.55	15.87	0.283	0.8	3.95	73
HD-11	Haidian, Beijing	48	613.63	12.69	39°59′14.64″	116°17′55.62″	1.7923	0.6479	140.84	2.51	56.51	4159.31	3.4118	413.04	18.65	0.247	0.93	4.79	49
HD-10	Haidian, Beijing	48	613.63	12.69	39°59′14.64″	116°17′55.62″	2.1366	0.7845	154.63	2.45	63.03	5310.77	3.3729	426.49	16.69	0.326	0.89	6.84	41
HD-2	Haidian, Beijing	48	613.63	12.69	39°59′14.64″	116°17′55.62″	1.9785	0.6781	162.81	2.42	67.72	6372.56	3.8759	440.95	15.61	0.327	0.84	5.19	47
HD-6	Haidian, Beijing	49	613.63	12.69	39°59′58.80″	116°19′35.20″	1.8812	0.6452	164.99	2.58	64.44	5924.53	3.4942	474.78	16.41	0.256	0.83	4.56	60
HD-13	Haidian, Beijing	49	613.63	12.69	39°59′58.80″	116°19′35.20″	2.0489	0.7697	175.13	2.33	75.19	7429.14	3.4927	480.92	18.34	0.333	0.83	5.26	58
HD-9	Haidian, Beijing	49	613.63	12.69	39°59′58.80″	116°19′35.20″	1.955	0.73	192.34	2.38	81.13	8798.12	3.7594	555.92	19.98	0.276	0.91	5.27	67
HD-3	Haidian, Beijing	49	613.63	12.69	39°59′58.80″	116°19′35.20″	1.9505	0.7222	173.34	2.38	72.77	6867.62	3.6458	487.31	17.85	0.344	0.97	5.54	58
HD-14	Haidian, Beijing	50	613.63	12.69	40°01′59.02″	116°16′26.76″	2	0.6274	159.25	2.38	67.21	6121.3	3.9644	427.1	20.16	0.385	0.73	5.62	50
HD-19	Haidian, Beijing	50	613.63	12.69	40°01′59.02″	116°16′26.76″	1.56	0.553	145.67	2.07	71.02	6219.87	4.253	433.4	15.44	0.335	0.88	5.27	59
HD-21	Haidian, Beijing	50	613.63	12.69	40°01′59.02″	116°16′26.76″	2.1	0.6286	151.95	2.39	63.78	6000.06	4.1544	417.98	14.43	0.35	0.77	5.43	51
HD-15	Haidian, Beijing	53	613.63	12.69	39°59′39.89″	116°14′53.35″	1.94	0.6466	129.9	2.09	62.43	4550.07	3.7472	375.25	16.88	0.325	0.76	5.16	47
HD-16	Haidian, Beijing	53	613.63	12.69	39°59′39.89″	116°14′53.35″	1.66	0.524	149.83	2.08	72.56	6521.01	3.8628	453.14	15.69	0.355	0.81	5.21	55
HD-17	Haidian, Beijing	53	613.63	12.69	39°59′39.89″	116°14′53.35″	1.9	0.6374	152.74	2.16	71.34	6440.1	4.0369	457.57	18.91	0.395	0.86	5.11	58
HD-18	Haidian, Beijing	53	613.63	12.69	39°59′39.89″	116°14′53.35″	1.86	0.6016	189.54	1.84	103.94	12069.8	4.2515	664.82	20.21	0.51	1.11	5	88
HD-20	Haidian, Beijing	53	613.63	12.69	39°59′39.89″	116°14′53.35″	1.84	0.6688	168.31	2	84.78	8680.65	4.0913	485.66	23.41	0.425	0.67	5.55	58
HD-12	Haidian, Beijing	116	613.63	12.69	39°59′24.82″	116°11′31.53″	1.6108	0.6456	161.2	2.4	67.69	6428.47	3.8898	450.95	17.1	0.312	0.75	4.63	57
HZ	Hangzhou, Zhejiang	10	1507.26	17.72	30°15′14.52″	120°07′24.65″	1.562	0.6684	187.62	2.03	92.85	10132.5	3.6995	583.91	16.61	0.357	1.02	4.65	73
HZ-4	Hanzhong, Shanxi	668	506.87	15.51	33°20′24.16″	106°04′49.17″	1.7221	0.6212	135.18	1.89	71.27	5270.26	3.4873	398.47	16.1	0.258	0.77	5.84	43
HZ-1	Hanzhong, Shanxi	958	506.87	15.51	33°19′35.59″	106°00′45.27″	1.3446	0.537	169.22	2.42	70.56	6645.4	3.485	498.44	21.51	0.288	0.78	5.9	43
HZ-2	Hanzhong, Shanxi	958	506.87	15.51	33°19′35.59″	106°00′45.27″	1.4214	0.483	174.62	2.75	64.09	6126.55	3.4091	456.53	21.18	0.271	0.71	5.23	49
HZ-3	Hanzhong, Shanxi	958	506.87	15.51	33°19′35.59″	106°00′45.27″	2.258	0.8774	129.67	2.37	54.88	4084.18	3.5422	367.11	11.55	0.267	0.73	4.45	50
HB-1	Hebi, Henan	87	572.91	14.31	35°44′28.61″	114°18′07.89″	1.9942	0.7309	180.79	2.2	82.65	8438.8	3.8145	501.32	18.76	0.347	0.9	7.41	42
JZ-1	Jizhou, Tianjin	13	575.14	13.28	39°59′21.69″	117°19′18.15″	1.1702	0.4068	187.39	2.43	77.17	8526.7	3.521	538.28	21.93	0.238	0.93	5.36	63
JZ-2	Jizhou, Tianjin	13	575.14	13.28	39°59′21.69″	117°19′18.15″	1.9638	0.9002	172.4	2.36	73.12	7251.74	3.7014	478.71	18.2	0.354	0.91	6.5	48
KF-1	kaifeng, Henan	73	441.04	15.31	34°47′42.96″	114°18′23.35″	1.9	0.536	180.76	2.07	87.49	9416.09	4.0676	563.32	21.27	0.327	1.07	6.04	65
LZ-1	Lanzhou, Gansu	1550	346.32	10.97	36°07′05.25″	103°42′04.84″	1.76	0.5458	162.2	2.23	72.97	6883.91	4.248	469.52	16.64	0.26	0.77	4.84	63
LZ-2	Lanzhou, Gansu	1550	346.32	10.97	36°07′05.25″	103°42′04.84″	2.14	0.704	145.81	2.31	63.38	5498.06	4.3108	407.54	15.81	0.315	0.78	5.54	49
LZ-3	Lanzhou, Gansu	1550	346.32	10.97	36°07′05.25″	103°42′04.84″	1.7	0.6322	149.84	1.84	82.38	7423.85	4.0749	490.1	16.58	0.215	1.06	5.26	60
LZ-4	Lanzhou, Gansu	1550	346.32	10.97	36°07′05.25″	103°42′04.84″	1.76	0.5888	166.87	2.18	76.57	7629.38	4.1145	540.09	14.35	0.31	0.96	4.27	75
LF-2	Linfen, Shanxi	429	608.36	12.56	35°37′02.72″	111°22′25.10″	2.1069	0.8527	180.34	2.75	65.64	6542.92	3.6909	463.74	21.47	0.397	0.8	7.3	40
LF-1	Linfen, Shanxi	429	608.36	12.56	35°37′02.72″	111°22′25.10″	2.026	0.794	165.1	2.33	70.88	6786.88	3.3739	433.42	15.9	0.217	0.73	6.8	39
LN-1	Longnan, Gansu	1066	555.19	13.06	33°14′41.70″	105°46′55.26″	1.239	0.4534	153.1	2.05	74.86	6605.77	3.3041	474.03	11	0.269	1.05	5.39	58
LN-3	Longnan, Gansu	1066	555.19	13.06	33°14′41.70″	105°46′55.26″	1.1528	0.3618	139.99	2.16	65.16	5254.61	3.2703	410.25	12.67	0.243	0.65	4.53	62
LN-4	Longnan, Gansu	1066	555.19	13.06	33°14′41.70″	105°46′55.26″	1.568	0.5924	198.48	2.79	71.67	8166.6	3.8607	530.68	18.4	0.333	1.02	7.06	53
LN-2	Longnan, Gansu	1171	555.19	13.06	33°16′16.82″	105°37′12.81″	1.3658	0.4844	159.55	2.29	69.89	6389.49	3.5057	467.87	18.17	0.297	1.13	5.99	54
LY-8	Luoyang, Henan	580	451.82	13.23	33°52′44.12″	112°30′05.69″	2.1087	0.7657	224.42	2.2	102.83	13453	3.629	725.85	21.9	0.387	1.17	5.3	87
LY-13	Luoyang, Henan	580	451.82	13.23	33°52′44.12″	112°30′05.69″	1.8836	0.7519	151.02	2.14	70.69	5820.85	3.3515	479.57	17.08	0.331	0.91	4.4	64
LY-24	Luoyang, Henan	580	451.82	13.23	33°52′44.12″	112°30′05.69″	1.7398	0.6381	164.06	2.54	64.84	6089.49	3.683	455.04	16.75	0.281	0.86	5.37	55
LY-9	Luoyang, Henan	145	732.37	14.85	34°42′09.99″	112°29′55.52″	2.2692	0.7252	142.22	2.19	64.92	5145.55	3.7181	394.25	17.68	0.261	0.7	4.99	55
LY-1	Luoyang, Henan	145	732.37	14.85	34°42′09.99″	112°29′55.52″	2.2581	0.9203	194.9	2.85	68.27	7553.59	3.9351	507.08	22	0.306	0.91	7.73	42
LY-2	Luoyang, Henan	145	732.37	14.85	34°42′09.99″	112°29′55.52″	2.1966	0.8098	175.74	2.25	78.14	7938.11	3.7599	513.17	19.44	0.363	1.09	6.38	59
LY-3	Luoyang, Henan	145	732.37	14.85	34°42′09.99″	112°29′55.52″	1.949	0.7136	162.23	2.36	68.97	6081.37	3.687	433.16	15.41	0.296	0.73	5.48	46
LY-4	Luoyang, Henan	145	732.37	14.85	34°42′09.99″	112°29′55.52″	2.0263	0.7511	173.19	2.44	71.53	7159.94	4.0065	482.25	20.84	0.275	0.76	5	58
LY-5	Luoyang, Henan	145	732.37	14.85	34°42′09.99″	112°29′55.52″	2.2056	0.7724	182.57	2.4	76.12	7835.22	3.8796	502.82	15.84	0.328	0.82	5.59	59
LY-6	Luoyang, Henan	145	732.37	14.85	34°42′09.99″	112°29′55.52″	1.8966	0.6899	156.07	2.52	62.1	5377.12	3.7418	428.22	18.02	0.31	0.74	4.85	55
LY-7	Luoyang, Henan	145	732.37	14.85	34°42′09.99″	112°29′55.52″	1.8812	0.6971	169.11	2.52	67.45	6770.25	3.7563	475.12	14.05	0.359	0.94	5.49	57
LY-10	Luoyang, Henan	145	732.37	14.85	34°42′09.99″	112°29′55.52″	1.9149	0.6863	173.5	2.32	74.82	7320.94	3.9393	523.76	20.17	0.307	0.78	5.42	56
LY-11	Luoyang, Henan	145	732.37	14.85	34°42′09.99″	112°29′55.52″	1.6263	0.5774	172.08	2.46	70.31	7162.43	3.5198	478.45	17.87	0.245	0.84	5.23	62
LY-12	Luoyang, Henan	145	732.37	14.85	34°42′09.99″	112°29′55.52″	2.134	0.8408	178.16	1.81	98.27	10298.3	3.6545	710.51	16.7	0.277	1.44	4.35	92
LY-14	Luoyang, Henan	145	732.37	14.85	34°42′09.99″	112°29′55.52″	1.6884	0.6165	179.26	2.52	71.32	7198.14	3.5486	489.41	17.15	0.29	0.83	6.11	53
LY-15	Luoyang, Henan	145	732.37	14.85	34°42′09.99″	112°29′55.52″	2.144	0.7538	192.56	1.9	101.8	11179	3.5981	791.99	20.83	0.337	1.5	3.92	105
LY-16	Luoyang, Henan	145	732.37	14.85	34°42′09.99″	112°29′55.52″	1.9889	0.7665	170.1	2.08	83.3	8290.82	3.3688	537.36	20.05	0.328	1	4.81	72
LY-17	Luoyang, Henan	145	732.37	14.85	34°42′09.99″	112°29′55.52″	2.2302	0.8471	154.33	2.14	72.05	6332.94	3.7431	462.95	15.8	0.409	0.78	4.71	56
LY-18	Luoyang, Henan	145	732.37	14.85	34°42′09.99″	112°29′55.52″	2.1043	0.8131	149.26	2.17	69.08	5688.81	3.3382	444.09	14.89	0.216	0.78	4.13	61
LY-19	Luoyang, Henan	145	732.37	14.85	34°42′09.99″	112°29′55.52″	1.7878	0.6763	176.29	2.67	66.72	6309.07	3.7335	476.09	15.5	0.312	0.71	6.28	50
LY-20	Luoyang, Henan	145	732.37	14.85	34°42′09.99″	112°29′55.52″	1.8869	0.719	167.93	2.41	69.83	6468.13	3.4682	456.84	15.28	0.283	0.74	5.89	48
LY-21	Luoyang, Henan	145	732.37	14.85	34°42′09.99″	112°29′55.52″	2.0059	0.6903	183.5	2.37	77.55	7699.58	3.6321	553.03	20.27	0.281	0.97	4.03	64
LY-22	Luoyang, Henan	145	732.37	14.85	34°42′09.99″	112°29′55.52″	1.8868	0.7001	191.63	2.11	91.12	9575.69	3.6184	664.58	19.68	0.372	1.27	4.83	78
LY-23	Luoyang, Henan	145	732.37	14.85	34°42′09.99″	112°29′55.52″	1.892	0.6956	202.36	2.89	70.45	7737.24	3.8362	584.33	21.14	0.358	0.9	5.09	71
LY-25	Luoyang, Henan	145	732.37	14.85	34°42′09.99″	112°29′55.52″	1.6394	0.567	179.03	2.22	80.87	8296.35	3.6369	513.47	18.88	0.322	0.79	5.4	60
LY-26	Luoyang, Henan	145	732.37	14.85	34°42′09.99″	112°29′55.52″	1.8887	0.6728	208.84	2.61	80.69	10193.5	3.6046	616.98	17.96	0.35	1.06	6.32	62
LY-27	Luoyang, Henan	145	732.37	14.85	34°42′09.99″	112°29′55.52″	1.8546	0.6559	162.57	2.24	72.59	6737.14	3.7565	471.69	18.2	0.359	0.76	4.57	62
LY-30	Luoyang, Henan	145	732.37	14.85	34°42′09.99″	112°29′55.52″	1.7273	0.6361	151.22	2.48	61.15	5285.06	3.6087	466.88	17.53	0.23	0.86	5.35	54
LY-32	Luoyang, Henan	145	732.37	14.85	34°42′09.99″	112°29′55.52″	1.8517	0.6166	147.61	2.5	59.52	5022.29	3.4452	391.53	12.76	0.333	0.67	5.83	45
LY-33	Luoyang, Henan	145	732.37	14.85	34°42′09.99″	112°29′55.52″	1.6826	0.6366	146.24	2.52	58.26	4576.9	4.3937	416.7	14.49	0.318	0.76	6	43
LY-34	Luoyang, Henan	145	732.37	14.85	34°42′09.99″	112°29′55.52″	1.5908	0.5886	180.29	2.36	76.49	7721.2	3.8334	503.32	18.1	0.339	0.83	5.56	61
LY-35	Luoyang, Henan	145	732.37	14.85	34°42′09.99″	112°29′55.52″	1.812	0.7532	132.59	1.79	74.47	5843.34	4.4272	420.28	18.74	0.368	0.93	5.21	52
LY-31	Luoyang, Henan	145	732.37	14.85	34°42′09.99″	112°29′55.52″	2.3666	0.9152	181.56	2.55	71.27	6701.4	3.8487	467.84	19.78	0.361	0.63	5.68	49
LY-28	Luoyang, Henan	152	732.37	14.85	34°39′56.98″	112°25′28.01″	1.7078	0.6186	190.93	2.31	83.59	9671.06	3.637	544.5	16.13	0.229	0.85	4.61	70
LY-29	Luoyang, Henan	152	732.37	14.85	34°39′56.98″	112°25′28.01″	2.2813	0.888	156.48	2.4	65.37	5643.47	3.5626	429.9	16.28	0.292	0.74	4.93	61
MTG	Mentougou, Beijing	104	439.11	10.25	39°56′23.10″	116°06′05.15″	1.6	0.5224	149.6	2.2	68.34	6171.58	3.9721	417.38	16.46	0.365	0.69	5.19	53
JP-4	Nagano, Japan	638	980.75	12.29	36°15′00.27″	137°58′43.92″	2.34	0.7308	155.2	2.38	65.2	5851.15	4.109	472.85	16.17	0.4	0.93	4.55	61
NC-1	Nanchuan, Chongqing	761	201.87	16.44	29°07′47.31″	107°12′31.21″	1.9916	0.814	165.79	2.27	73.5	6951.24	3.3478	470.95	21.34	0.275	0.77	5.33	54
NC-2	Nanchuan, Chongqing	893	201.87	16.44	29°08′08.91″	107°13′06.93″	1.8042	0.6705	153.71	2.22	69.51	6332.6	3.5538	426.8	19.06	0.307	0.71	6.07	45
NP	Nanping, Fujian	426	2038.86	12.39	40°01′59.02″	116°16′26.76″	1.8792	0.6963	201.16	2.34	86.46	10121.5	3.7495	599.4	15.62	0.334	0.93	4.53	80
NY-3	Nanyang, Henan	190	893.66	15.95	33°02′08.25″	112°13′30.96″	2.1436	0.8224	169.95	2.39	71.41	6733.21	3.5965	487.58	16.7	0.299	0.69	4.42	63
NY-1	Nanyang, Henan	518	893.66	15.95	33°14′18.79″	112°06′44.81″	2.0122	0.7839	153.74	2.13	72.6	6104.06	3.5595	455.56	19.59	0.344	1.01	6.41	45
NY-2	Nanyang, Henan	518	893.66	15.95	33°14′18.79″	112°06′44.81″	1.8688	0.7034	165.79	2.53	65.74	6171.56	3.7699	465.12	16.17	0.275	0.84	4.8	61
ND	Ningde, Fujian	798	1622.92	20.29	27°27′29.00″	119°30′21.50″	1.8524	0.7419	150.1	2.45	62.04	5363.75	3.6618	409.08	12.31	0.322	0.6	4.57	51
JP-2	Ōsaka, Japan	75	980.75	12.29	34°49′19.25″	135°31′28.08″	2.3418	0.8172	170.24	1.99	85.47	8120.43	3.7223	539.28	16.77	0.45	0.77	4.66	77
JP-3	Ōsaka, Japan	75	980.75	12.29	34°49′19.25″	135°31′28.08″	1.8322	0.6778	143.6	2.44	58.98	4510.91	3.6264	421.48	16.03	0.355	0.86	4.51	53
JP-1	Ōsaka, Japan	75	980.75	12.29	34°49′19.25″	135°31′28.08″	1.62	0.51	158.23	2.18	73.19	6893.19	3.9727	497.81	21.51	0.43	1.02	5.02	63
SQ-5	Shangqiu, Henan	52	417.93	14.76	34°24′51.37″	115°39′22.86″	2.107	0.8397	141.6	2.24	63.65	4847.54	3.4908	391.3	15.93	0.177	0.73	5.71	46
SQ-1	Shangqiu, Henan	52	417.93	14.76	34°24′51.37″	115°39′22.86″	1.909	0.6784	170.44	2.27	75.48	7441.66	3.7669	500.8	16.51	0.285	0.92	4.51	68
SQ-2	Shangqiu, Henan	52	417.93	14.76	34°24′51.37″	115°39′22.86″	1.5662	0.5543	170.82	2.65	65.01	5994.76	3.5049	448.9	20.55	0.331	0.86	8	36
SQ-3	Shangqiu, Henan	52	417.93	14.76	34°24′51.37″	115°39′22.86″	1.8397	0.6379	197.91	2.59	76.65	8331.93	3.7452	540.19	20.3	0.351	0.93	6.43	56
SQ-4	Shangqiu, Henan	52	417.93	14.76	34°24′51.37″	115°39′22.86″	1.7288	0.7279	146.9	2.17	68.19	5859.14	3.3918	426.74	17	0.236	0.83	4.74	55
SQ-6	Shangqiu, Henan	52	417.93	14.76	34°24′51.37″	115°39′22.86″	1.8087	0.7	209.8	2.69	78.51	9521.56	3.4864	536.09	22.15	0.223	0.78	6.72	55
SG-1	Shaoguan, Guangdong	698	1802.81	20.43	25°16′36.37″	113°22′31.91″	1.0412	0.3848	202.36	1.99	102.6	12763.4	3.6	670.39	19.4	0.213	1.14	5.22	79
SG-2	Shaoguan, Guangdong	698	1802.81	20.43	25°16′36.37″	113°22′31.91″	1.5832	0.6306	183.45	2.65	69.28	7294.6	3.6326	511.5	18.94	0.304	0.87	5.83	59
SG-3	Shaoguan, Guangdong	698	1802.81	20.43	25°16′36.37″	113°22′31.91″	1.2124	0.4208	160.24	2.2	73.64	6959.74	3.2479	497.29	15.98	0.248	0.73	5.08	50
SPB	Shapingba, Chongqing	512	201.87	16.44	29°34′37.86″	106°25′10.19″	2.1207	0.861	159.88	2.16	74.17	6871.15	3.437	452.98	16.45	0.291	0.82	5.56	49
SNJ-1	Shennongjia, Hubei	1139	889.68	15.05	31°26′12.06″	110°26′48.27″	1.8623	0.6536	151.48	2.33	65.14	5699.79	3.4214	454.7	15.59	0.304	0.81	6.11	46
SNJ-2	Shennongjia, Hubei	1139	889.68	15.05	31°26′12.06″	110°26′48.27″	2.0893	0.7008	192.68	2.11	91.81	10487.2	3.7302	569.87	20.15	0.358	0.85	4.81	83
SY	Shiyan, Hubei	285	897.52	16.74	32°37′45.05″	110°47′52.84″	2.2208	0.8686	151.68	2.17	70.3	5809.16	3.5159	444.74	17.04	0.338	0.66	5.22	54
TH-2	Tonghua, Jilin	178	1182.65	7.8	41°07′07.15″	126°11′15.71″	1.4464	0.519	178.33	2.12	84.7	8515.73	3.5997	517.63	18.76	0.317	0.78	5.18	68
TH-1	Tonghua, Jilin	233	1182.65	7.8	41°06′00.35″	126°09′24.49″	1.9547	0.7415	133.81	2.28	58.62	4534.04	3.5278	352.66	14.54	0.288	0.63	4.9	43
UQ	Urumqi, Xinjiang	614	363.16	8.15	43°55′15.92″	87°27′05.16″	2.0046	0.7495	171.88	2.12	81.38	8078.6	3.5789	521.05	15.5	0.325	0.84	5.1	64
WF	Weifang, Shandong	100	311.96	11.69	36°41′04.30″	118°28′46.64″	1.6968	0.6062	163.79	2.16	76.24	7556.89	3.4644	472.96	17.34	0.276	0.93	6.51	54
WH	Wuhan, Hubei	18	1353.57	17.47	30°32′33.60″	114°25′11.81″	1.5773	0.5339	138.93	2.2	63.29	5080.26	3.4938	388.39	14.43	0.251	0.98	6.02	44
XY	Xiangyang, Hubei	956	897.52	16.74	31°44′21.44″	111°03′58.84″	1.6243	0.552	188.83	3.04	62.56	6343.74	3.7272	464.71	18.6	0.284	0.93	9.91	32
XX-1	Xinxiang, Henan	69	571.7	14.4	34°55′11.63″	113°36′36.30″	1.308	0.4814	161.81	2.13	75.97	7157.12	3.6159	481.18	11.24	0.288	0.83	4.69	61
XH	Xuhui, Shanghai	9	1191.01	17.92	31°09′00.09″	121°26′59.62″	1.5766	0.5982	178.05	2.37	75.1	7944.58	3.7541	502.79	16.01	0.26	0.92	5.19	66
YC	Yancheng, Jiangshu	10	1098.13	14.08	34°07′40.43″	119°50′40.87″	1.7783	0.6502	127.57	2.42	53	3718.41	3.3111	349.98	13.35	0.319	0.74	5.62	38
ZJJ-1	Zhangjiajie, Hunan	139	1489.09	16.74	29°30′59.09″	110°46′25.41″	1.6656	0.6249	159.62	2.56	62.96	5358.31	3.4111	486.09	15.59	0.283	0.93	4.61	59
ZJJ-2	Zhangjiajie, Hunan	139	1489.09	16.74	29°30′59.09″	110°46′25.41″	1.9828	0.7509	152.4	2.19	69.66	5835.57	3.8902	480.76	12.16	0.35	1.03	4.48	66
ZJJ-3	Zhangjiajie, Hunan	159	1489.09	16.74	29°30′59.09″	110°46′25.41″	1.9574	0.7163	186.18	2.65	70.56	7419.98	3.6507	471.64	18.29	0.347	0.76	7.06	48
ZJJ-4	Zhangjiajie, Hunan	159	1489.09	16.74	29°30′59.09″	110°46′25.41″	2.0902	0.7726	152.49	2.56	59.65	4723.82	3.4956	438.36	21.14	0.318	0.98	6.53	40
ZT-2	Zhaotong, Yunnan	407	1040.53	18.66	28°06′31.36″	104°14′03.99″	1.1681	0.5854	193.34	2.64	73.51	7758.31	3.7308	521.32	18.86	0.317	0.79	5.59	61
ZT-1	Zhaotong, Yunnan	568	1040.53	18.66	28°02′12.02″	104°07′16.72″	1.2792	0.391	198.3	2.29	87.14	10418.2	3.5093	598.82	19.68	0.247	0.97	5.19	79
ZT-3	Zhaotong, Yunnan	568	1040.53	18.66	28°02′12.02″	104°07′16.72″	1.339	0.4148	183.67	2.18	84.21	9131.47	3.5005	531.75	19.28	0.307	0.9	5.79	63
ZT-4	Zhaotong, Yunnan	568	1040.53	18.66	28°02′12.02″	104°07′16.72″	1.4666	0.5202	177.3	2.4	74.43	7811.09	3.6163	534.83	19.53	0.353	0.95	5.19	67
ZZ-2	Zhengzhou, Henan	93	698.22	15.08	34°46′22.10″	113°41′56.37″	2.1249	0.8236	186.5	2.16	86.66	8934.55	3.2378	555.96	21.44	0.265	0.82	5.07	67
ZZ-1	Zhengzhou, Henan	93	698.22	15.08	34°46′22.10″	113°41′56.37″	2.2194	0.8255	119	2.84	41.96	2852.23	3.2198	306.46	11.75	0.32	1.12	6.54	32
ZZ-3	Zhengzhou, Henan	93	698.22	15.08	34°46′22.10″	113°41′56.37″	1.7722	0.658	164.12	2.15	76.51	6878.94	3.4293	491.6	18.1	0.365	0.93	4.91	61
ZZ-4	Zhengzhou, Henan	93	698.22	15.08	34°46′22.10″	113°41′56.37″	1.7776	0.7084	183.91	2.23	83.05	8993.79	3.3977	529.99	18.4	0.275	0.93	6.1	62
ZZ	Zhuzhou, Hunan	75	1663.95	18.29	27°38′19.82″	113°30′40.21″	2.132	0.7809	149.39	2.13	70.18	6209.66	3.6273	435.9	13.68	0.307	0.78	4.98	60
ZY-2	Zunyi, Guizhou	925	993.19	16.2	27°30′37.83″	106°49′04.10″	1.9459	0.7533	161.06	2.59	62.63	5529.78	3.9976	431.45	17.93	0.376	0.86	5.68	47
ZY-1	Zunyi, Guizhou	925	993.19	16.2	27°30′37.83″	106°49′04.10″	1.8281	0.6563	130.13	2.51	51.92	3593.54	3.6282	351.33	16.32	0.295	0.63	3.85	56
ZY-3	Zunyi, Guizhou	925	993.19	16.2	27°30′37.83″	106°49′04.10″	2.1092	0.7897	136.93	2.62	52.75	3797	3.384	356.13	17.04	0.326	0.7	5.67	38
