# Supplementary material for: Analysis of chemotypes and their markers in leaves of core collections of Eucommia ulmoides using metabolomics
Source: Front Plant Sci. 2023 Jan 9;13:1029907. doi: 10.3389/fpls.2022.1029907 (PMC9868706; doi:10.3389/fpls.2022.1029907)
Supplement: Supplementary file 7 [file Table_2.xlsx]

## Sheet: Sheet1
Supplementary Table 2. Linear equations and correlation coefficients (R2) for HPLC standards.
Standard name	Linear equation	R2
aucubin	y=3.0×106x+14903	0.9991
geniposide acid	y=1.0×107x-55546	0.9994
protocatechuic acid	y=2.0×107x+6771	0.9984
chlorogenic acid	y=2.0×107x+2.0×106	0.9983
catechin	y=2.0×107x -7632	0.9998
asperuloside	y=5.0×106x-39382	0.9989
methyl gallate	y=2.0×107x-8888	0.9998
pinoresinol diglucoside	y=4.0×106x+8766	0.9988
genipin	y=2.0×106x+753	0.9991
rutin	y=1.0×107x-183531	0.9992
isoquercitrin	y=2.0×107x-149480	0.9991
quercetin	y=3.0×107x-159442	0.9993
kaempferol	y=3.0×107x-5239	0.9989
Note: x, peak area; y, amount of each analyte injected (mg/mL).
