# Supplementary material for: Analysis of chemotypes and their markers in leaves of core collections of Eucommia ulmoides using metabolomics
Source: Front Plant Sci. 2023 Jan 9;13:1029907. doi: 10.3389/fpls.2022.1029907 (PMC9868706; doi:10.3389/fpls.2022.1029907)
Supplement: Supplementary file 8 [file Table_3.xlsx]

## Sheet: Sheet1
Supplementary Table 3. Peak picking and alignment parameters used for MS-DIAL.
GC-MS Item	Parameter
method	centWave
Retention index	Alkanes
Minimum peak height	2000
Smoothing method	3scan
Average peak width	20scan
Sigma window value	0.5
m/z tolerance	0.5Da
EI spectra cut off	10
EI similarity cut off	0.7
Identification score cut off	0.7
Retention index tolerance	20
Retention similarity tolerance	0.7
database	Fiehn
LC-MS/MS Item	Parameter
method	Profile
Minimum peak height	100000
Retention time tolerance	0.1min
MS1 Mass tolerance	0.025Da
Sigma window value	0.5
MS/MS abundance cut off	1
Accurate mass tolerance (MS1)	0.01Da
Accurate mass tolerance (MS2)	0.05Da
Identification score cut off	0.7
adduction	Positive: [M+H]+, [M+Na]+, [M+NH4]+, [M+K]+, [M+ACN+H]+, [M+H-H2O]+, [M+ACN+Na]+, [M+H+MeOH]+1, [M+H-NH3]+1 Negative: [M-H]-, [M-H2O-H]-, [M+NH4-2H]-, [M+K-2H]-, [M+FA-H]-, [M+Hac-H]-
database	Massbank, GNPS
