# Supplementary material for: Analysis of chemotypes and their markers in leaves of core collections of Eucommia ulmoides using metabolomics
Source: Front Plant Sci. 2023 Jan 9;13:1029907. doi: 10.3389/fpls.2022.1029907 (PMC9868706; doi:10.3389/fpls.2022.1029907)
Supplement: Supplementary file 9 [file Table_4.xlsx]

## Sheet: Sheet1
Supplementary Table 4. RSD distribution of the characteristic ions in the QC samples after calibration and the number of the annotated metabolites.
Determination Method	Correction method	Relative standard deviation (RSD) of the characteristic ions in QC samples after calibration										Numberof initial characteristic features	Number of high quality features	Number of annotated metabolites
		≤10%	≤20%	≤30%	≤40%	≤50%	≤60%	≤70%	≤80%	≤90%	≤100%
GC-MS	RF	0	3.33	30.76	65.23	85.38	94.67	97.92	99.34	99.9	99.97	7438	5910	209
	LOESS	0	0	0.12	2.12	9.22	20.51	34.03	45.82	54.2	61.52
	SVR	0	0.85	5.66	14.92	25.66	37.03	48.02	56.01	62.73	67.8
LC-MS/MS ESI+	RF	16.27	58.58	82.25	89.06	92.59	95.17	97.06	98.43	99.25	99.6	30881	27526	662
	LOESS	1.06	25.33	56.72	72.45	80.04	84.28	86.95	89.06	90.82	92.33
	SVR	10.14	40.87	67.69	79.8	84.76	87.55	89.51	90.89	91.99	92.87
LC-MS/MS ESI-	RF	26.6	53.64	71.94	82.45	90.21	95.24	98.05	99.21	99.74	99.9	15553	14633	229
	LOESS	3.77	29.55	44.66	55.61	63.57	69.53	74.56	78.69	82.33	85.23
	SVR	17.13	39.73	57.31	67.24	73.34	78.35	82.22	85.34	88	90.21
