# Supplementary material for: Analysis of chemotypes and their markers in leaves of core collections of Eucommia ulmoides using metabolomics
Source: Front Plant Sci. 2023 Jan 9;13:1029907. doi: 10.3389/fpls.2022.1029907 (PMC9868706; doi:10.3389/fpls.2022.1029907)
Supplement: Supplementary file 10 [file Table_5.xlsx]

## Sheet: Sheet1
Supplementary Table 5. Metabolites of E. ulmoides leaves by GC-MS non-target based metabolome assays.
Metab ID	Annotation NO.	RT(min)	M/Z	RI	Formula	Tentative identification	Class
1	M57T315	5.247	57.1155	996.08	C5H12O	(S)-2-Methyl-1-butanol	Alcohols
2	M57T321	5.352	57.1145	1000.78	C6H12O	3-Hexanone	Others
3	M73T348	5.805	73.1443	1019.63	C6H14O	3-Methyl-3-pentanol	Alcohols
4	M57T359	5.981	57.1926	1026.89	C8H18	2-Methylheptane	Alkanes
5	M58T360	5.993	58.0802	1027.38	C6H12O	2-Oxohexane	Others
6	M97T361	6.019	97.1	1028.47	C6H14O	2-methyl-3-Pentanol	Alcohols
7	M71T365	6.081	71.14	1031.05	C8H16O3	Acetic acid (3-methoxy-3-methyl)butyl ester	Lipids
8	M117T368	6.132	117.1	1033.13	C18H21NO6	2,3-Butanediol	Alcohols
9	M71T376	6.263	71.1412	1038.54	C6H14O	2,3-Dimethylbutanol	Alcohols
10	M123T418	6.967	123.031	1067.65	C3H4O3	Pyruvic acid	Organic acids and their derivatives
11	M73T419	6.98	73.0796	1068.19	C5H12O2	2-Propoxyethanol	Alcohols
12	M57T429	7.15	57.1294	1075.22	C8H18	Octane	Alkanes
13	M151T430	7.169	151.09	1075.98	C6H6O	Phenol	Phenols
14	M57T432	7.208	57.1377	1077.6	C8H14O2	Allyl isopentanoate	Lipids
15	M147T434	7.23	147.09	1078.51	C2H4O3	Glycolic acid	Organic acids and their derivatives
16	M73T435	7.245	73.0586	1079.15	C8H16Si	2-(Trimethylsilylmethyl)buta-1,3-diene	Lipids
17	M114T438	7.305	114.23	1081.62	C4H7NO	2-Pyrrolidinone	Others
18	M131T441	7.357	131.11	1083.77	C3H5O6P	Phosphoenolpyruvic acid	Organic acids and their derivatives
19	M73T446	7.438	73.0804	1087.11	C3H7NO2	L-Alanine	Amino acids and their derivatives
20	M58T449	7.477	58.09	1088.72	C6H10O3	propyl Pyruvate	Organic acids and their derivatives
21	M70T457	7.612	70.12	1094.28	C6H14O	2-methyl-1-Pentanol	Alcohols
22	M57T473	7.88	57.1285	1106.5	C7H14O	3-Heptanone	Others
23	M71T477	7.944	71.1289	1109.67	C4H11N	N-Butylamine	Amines
24	M70T482	8.037	70.18	1114.28	C6H14O	2-Methylpentanol	Alcohols
25	M75T486	8.097	75.0705	1117.27	C8H18O	Octanol	Alcohols
26	M147T486	8.103	147.1	1117.58	C2H2O4	Oxalic acid	Organic acids and their derivatives
27	M116T491	8.184	116.15	1121.6	C3H7NO2	Sarcosine	Amino acids and their derivatives
28	M73T534	8.903	73.0895	1157.36	C4H8O3	3-Hydroxybutyric acid	Organic acids and their derivatives
29	M91T545	9.089	91.071	1166.62	C7H8O	Benzyl alcohol	Alcohols
30	M73T546	9.096	73.0764	1166.95	C4H9NO2	N-methyl-DL-Alanine	Amino acids and their derivatives
31	M91T551	9.188	91.1497	1171.52	C9H10O2	Methyl phenylacetate	Others
32	M187T564	9.406	187.15	1182.36	C7H14O2	Heptanoic acid	Lipids
33	M56T586	9.765	56.1525	1200.51	C9H16O2	5-methyl-4-hexene-1-yl Acetate	Lipids
34	M57T590	9.834	57.1096	1204.4	C8H16O	3-Octanone	Others
35	M57T591	9.857	57.099	1205.71	C9H18O	3,5,5-Trimethylhexanal	Others
36	M57T605	10.079	57.1399	1218.68	C4H10O2	1,4-Butanediol	Alcohols
37	M144T616	10.271	144.21	1229.86	C5H11NO2	Norvaline	Amino acids and their derivatives
38	M147T631	10.513	147.089	1244.04	C6H12O6	1,3-Dihydroxyacetone	Others
39	M147T639	10.654	147.111	1252.31	C2H3NO3	Oxamic acid	Organic acids and their derivatives
40	M116T640	10.672	116.12	1253.34	C4H10O3	2-Deoxyerythritol	Alcohols
41	M179T644	10.739	179.08	1257.24	C7H6O2	Benzoic acid	Benzoic acid and its derivatives
42	M57T655	10.919	57.13	1267.78	C10H22	Decane	Alkanes
43	M147T661	11.011	147.081	1273.15	C5H8O4	Ethylmalonic acid	Lipids
44	M174T666	11.1	174.19	1278.38	C2H7NO	Ethanolamine	Amines
45	M71T670	11.171	71.1292	1282.53	C10H20O	1,2-Epoxy-decane	Lipids
46	M71T674	11.229	71.1302	1285.93	C9H18O	2-Nonanone	Others
47	M147T676	11.274	147.119	1288.51	C3H8O3	Glycerol	Lipids
48	M57T686	11.439	57.1298	1298.28	C10H20	2-Decene	Others
49	M158T693	11.553	158.169	1305.5	C6H13NO2	L-Isoleucine	Amino acids and their derivatives
50	M158T694	11.563	158.17	1306.18	C6H13NO2	L-Norleucine	Amino acids and their derivatives
51	M174T705	11.752	174.14	1318.78	C2H5NO2	Glycine	Amino acids and their derivatives
52	M57T716	11.927	57.149	1330.48	C10H22O	Tetrahydrolavandulol	Lipids
53	M221T722	12.034	221.109	1337.58	C3H6O4	Glyceric acid	Organic acids and their derivatives
54	M73T723	12.058	73.0867	1339.19	C10H22O	3,7-Dimethyl-3-octanol	Alcohols
55	M117T734	12.232	117.143	1350.81	C10H14O	5-Isopropyl-2-methylphenol	Terpenes
56	M193T740	12.341	193.1	1358.04	C7H6O2	Salicylaldehyde	Others
57	M121T745	12.412	121.12	1362.78	C11H16O	2-tert-butyl-5-Methylphenol	Phenols
58	M75T747	12.456	75.0701	1365.75	C9H18O2	Nonanoric acid(9:0)	Lipids
59	M57T748	12.467	57.1302	1366.45	C11H24	Undecane	Alkanes
60	M119T753	12.553	119.11	1372.2	C8H8O2	4-Methylbenzoic acid	Phenols
61	M73T753	12.558	73.0949	1372.52	C4H9NO3	alpha-Methylserine	Amino acids and their derivatives
62	M100T756	12.596	100.11	1375.05	C3H7NO3	L-Serine	Amino acids and their derivatives
63	M101T769	12.812	101.13	1389.46	C5H8O4	Glutaric acid	Organic acids and their derivatives
64	M169T770	12.827	169.09	1390.46	C5H6O4	Mesaconic acid	Organic acids and their derivatives
65	M73T783	13.055	73.13	1406.28	C3H7NO2	beta-Alanine	Amino acids and their derivatives
66	M57T786	13.095	57.1251	1409.25	C10H20O	3-Decanone	Others
67	M73T797	13.284	73.0705	1423.28	C11H23NO3Si2	L-Pyroglutamic acid	Amino acids and their derivatives
68	M73T799	13.31	73.0471	1425.21	C6H12O5	Methyl alpha-d-ribofuranoside	Sugars
69	M218T818	13.636	218.18	1449.35	C4H9NO3	L-Homoserine	Amino acids and their derivatives
70	M117T819	13.648	117.09	1450.2	C4H8O4	Erythrose	Sugars
71	M57T825	13.748	57.1196	1457.62	C12H26	Dodecane	Alkanes
72	M73T849	14.157	73.1069	1487.92	C6H12O3	1,3,5-Cyclohexanetriol	Alcohols
73	M73T862	14.359	73.0599	1503.2	C4H7NO4	L-Aspartic acid	Amino acids and their derivatives
74	M191T873	14.55	191.209	1518.66	C14H22O	3,5-Di-tert-Butylphenol	Phenols
75	M147T879	14.646	147.101	1526.52	C4H10O4	Erythritol	Alcohols
76	M74T882	14.692	74.0934	1530.24	C13H26O2	10-Methylundecanoic acid methyl ester	Lipids
77	M161T883	14.719	161.141	1532.4	C15H24	gamma-Cadinene	Terpenes
78	M156T884	14.731	156.101	1533.45	C5H7NO3	Oxoproline	Amino acids and their derivatives
79	M73T885	14.749	73.0795	1534.9	C5H9NO4	DL-threo-beta-Methylaspartic acid	Amino acids and their derivatives
80	M230T888	14.796	230.233	1538.67	C5H9NO3	Hydroxyproline	Amino acids and their derivatives
81	M174T888	14.803	174.14	1539.23	C4H9NO2	gamma-Aminobutyric acid	Amino acids and their derivatives
82	M57T891	14.848	57.12	1542.95	C13H28	Tridecane	Alkanes
83	M73T900	15.006	73.0748	1555.75	C5H6O5	2-Oxoglutaric acid	Organic acids and their derivatives
84	M239T901	15.016	239.08	1556.6	C6H6O3	Pyrogallol	Phenols
85	M75T912	15.197	75.1	1571.33	C12H26O	Dodecanol	Alcohols
86	M129T923	15.382	129.1	1586.31	C5H8O5	2-Hydroxyglutaric acid	Organic acids and their derivatives
87	M75T924	15.395	75.0793	1587.44	C5H6O5	a-Ketoglutaric acid	Organic acids and their derivatives
88	M57T931	15.517	57.1216	1597.35	C16H34	3-Ethyl-2,6,10-trimethylundecane	Alkanes
89	M147T933	15.546	147.106	1599.75	C4H6O6	Tartaric acid	Organic acids and their derivatives
90	M147T935	15.585	147.1	1603.03	C5H12O4	2-Deoxypentitol	Alcohols
91	M57T936	15.607	57.131	1604.9	C10H23NO	O-Decylhydroxylamine	Amines
92	M71T941	15.68	71.1624	1611.25	C13H26O2	dodecyl Formate	Lipids
93	M57T941	15.684	57.139	1611.53	C12H24O	Cyclododecanol	Alcohols
94	M73T942	15.701	73.0795	1613.01	C5H9NO4	L-Glutamic acid	Amino acids and their derivatives
95	M73T944	15.726	73.0664	1615.19	C5H11NO2	5-Aminopentanoic acid	Amino acids and their derivatives
96	M57T959	15.991	57.1199	1638.02	C14H30	Tetradecane	Alkanes
97	M218T971	16.178	218.17	1654.13	C5H12O5	L-Arabitol	Alcohols
98	M73T971	16.183	73.0954	1654.61	C5H10O5	D-Ribose	Sugars
99	M75T972	16.194	75.0705	1655.56	C12H24O2	Lauric acid	Lipids
100	M73T979	16.313	73.0604	1665.8	C5H10O5	D-Xylulose	Sugars
101	M73T981	16.357	73.0705	1669.58	C9H8O3	2-Coumaric acid	Phenylpropanoids
102	M103T987	16.451	103.09	1677.66	C5H10O5	D-Lyxose	Sugars
103	M117T989	16.491	117.109	1681.12	C5H12O5	D-Xylitol	Alcohols
104	M174T1009	16.819	174.14	1708.31	C6H13NO2	6-Aminohexanoic acid	Lipids
105	M174T1014	16.903	174.149	1714.74	C6H14N2O	N-Acetylputrescine	Organic acids and their derivatives
106	M57T1015	16.917	57.1199	1715.78	C15H30O2	decyl Isovalerate	Lipids
107	M74T1019	16.976	74.096	1720.28	C15H30O2	12-methyltridecanoic acid methyl ester	Lipids
108	M73T1021	17.021	73.07	1723.71	C6H10O5	Levoglucosan	Sugars
109	M73T1026	17.098	73.0781	1729.63	C15H22N2O18P2	Uridine diphosphate glucuronic acid	Organic acids and their derivatives
110	M57T1036	17.271	57.1396	1742.83	C13H28O	10-methyl-1-Dodecanol	Lipids
111	M71T1046	17.434	71.14	1755.27	C15H32	Pentadecane	Alkanes
112	M267T1061	17.678	267.12	1773.89	C8H8O4	Vanillic acid	Phenols
113	M148T1062	17.7	148.127	1775.6	C12H10O4	7-Acetyl-4-umbelliferone	Phenylpropanoids
114	M156T1067	17.781	156.13	1781.76	C5H10N2O3	L-Glutamine	Amino acids and their derivatives
115	M73T1074	17.894	73.0694	1790.34	C6H8O7	Isocitric acid	Organic acids and their derivatives
116	M73T1075	17.916	73.0797	1792.06	C7H10O5	(-)-Shikimic acid	Organic acids and their derivatives
117	M73T1076	17.93	73.0603	1793.12	C5H10O6	D-Xylonic acid	Organic acids and their derivatives
118	M73T1082	18.031	73.0874	1800.34	C5H9NO4S	S-Carboxymethyl-L-cysteine	Amino acids and their derivatives
119	M295T1084	18.063	295.13	1802.47	C8H6O4	Terephthalic acid	Phenols
120	M73T1090	18.159	73.0601	1808.37	C6H8O7	Citric acid	Organic acids and their derivatives
121	M73T1096	18.271	73.0693	1815.1	C17H27N3O17P2	Uridine diphosphate-N-acetylglucosamine	Amino acids and their derivatives
122	M71T1097	18.278	71.1498	1815.57	C13H26O	(z)-2-Tridecen-1-ol	Lipids
123	M142T1111	18.518	142.139	1829.99	C5H12N2O2	L-Ornithine	Amino acids and their derivatives
124	M173T1123	18.723	173.102	1842.33	C6H6O6	Dehydroascorbic acid	Organic acids and their derivatives
125	M117T1128	18.792	117.08	1846.5	C14H28O2	Myristic acid	Lipids
126	M116T1135	18.916	116.07	1853.97	C6H12O5	1,5-Anhydrosorbitol	Alcohols
127	M73T1149	19.15	73.1	1868.08	C6H12O6	D-Galactose	Sugars
128	M280T1150	19.172	280.23	1869.38	C7H7NO3	3-Hydroxyanthranilic acid	Benzoic acid and its derivatives
129	M157T1157	19.278	157.08	1875.8	C6H12O6	D-Glucose	Sugars
130	M103T1160	19.34	103.091	1879.53	C6H12O6	D-Psicose	Sugars
131	M103T1161	19.349	103.08	1880.08	C6H12O6	D-Tagatose	Sugars
132	M73T1169	19.477	73.0407	1887.76	C6H12O6	beta-D-Glucose	Sugars
133	M55T1170	19.504	55.1069	1889.4	C14H30O	1-Tetradecanol	Alcohols
134	M85T1178	19.626	85.1436	1896.6	C14H30O	Tetradecanol	Lipids
135	M75T1183	19.716	75.0792	1901.46	C10H18O4	Sebacic acid	Lipids
136	M103T1190	19.841	103.06	1907.49	C6H12O6	Psicose+Tagatose	Sugars
137	M103T1195	19.911	103.117	1910.74	C6H12O6	L-Sorbose	Sugars
138	M103T1198	19.961	103.089	1913.06	C6H12O6	Fructose	Sugars
139	M73T1203	20.05	73.0701	1917.22	C13H27NO	N-Methyldodecanamide	Amines
140	M103T1215	20.249	103.043	1926.44	C15H30O3	3-Hydroxytetradecanoic acid methyl ester	Lipids
141	M74T1215	20.251	74.0885	1926.54	C17H34O2	14-Methylpentadecanoic acid methyl ester	Lipids
142	M73T1218	20.298	73.09	1928.76	C6H14O6	L-Iditol	Alcohols
143	M103T1225	20.41	103.1	1933.97	C6H12O6	Allose+Mannose	Sugars
144	M73T1227	20.455	73.0502	1936.02	C9H11NO3	L-Tyrosine	Amino acids and their derivatives
145	M133T1227	20.456	133.09	1936.07	C6H13NO5	D-(+)-Galactosamine	Amines
146	M73T1243	20.723	73.0987	1948.51	C15H32O	12-methyl-1-Tetradecanol	Lipids
147	M74T1254	20.905	74.1296	1956.97	C17H34O2	Methyl hexadecanoate	Lipids
148	M160T1271	21.185	160.11	1969.98	C6H10O7	D-Glucuronic acid	Organic acids and their derivatives
149	M133T1282	21.366	133.11	1978.4	C6H8O6	Ascorbic acid	Organic acids and their derivatives
150	M73T1287	21.442	73.0691	1981.94	C6H14O6	Sorbitol	Alcohols
151	M57T1306	21.766	57.1102	1996.97	C15H32O	Pentadecanol	Alcohols
152	M117T1351	22.519	117.079	2028.7	C16H30O2	Palmitoleic acid(C16:1n7)	Lipids
153	M147T1354	22.56	147.118	2030.4	C6H10O8	Galactaric acid	Organic acids and their derivatives
154	M74T1354	22.572	74.0812	2030.9	C18H36O2	15-Methylhexadecanoic acid methyl ester	Lipids
155	M73T1359	22.647	73.0705	2034.02	C6H12O7	Gluconic acid	Organic acids and their derivatives
156	M147T1365	22.742	147.147	2037.99	C8H15NO6	N-Acetyl-D-glucosamine	Sugars
157	M333T1429	23.812	333.22	2082.59	C6H10O8	Glucaric acid	Organic acids and their derivatives
158	M145T1429	23.82	145.1	2082.9	C6H12O6	Myo-Inositol	Alcohols
159	M338T1453	24.209	338.171	2099.11	C10H10O4	Ferulic acid	Phenylpropanoids
160	M57T1454	24.233	57.1015	2100.05	C19H40	Nonadecane	Alkanes
161	M73T1457	24.286	73.0896	2102.21	C10H10O4	trans-4-Hydroxy-3-methoxycinnamate	Phenylpropanoids
162	M57T1463	24.385	57.12	2106.19	C16H34O	1-Hexadecanol	Alcohols
163	M54T1541	25.682	54.07	2158.07	C18H16O6	6-Hydroxy-4',5,7-trimethoxyflavone	Flavonoids
164	M57T1602	26.699	57.1089	2198.72	C20H42	Eicosane	Alkanes
165	M71T1606	26.774	71.1742	2201.71	C20H40O	3,7,11,15-Tetramethyl-1-hexadecen-3-ol	Alcohols
166	M75T1625	27.085	75.0694	2213.83	C18H32O2	Linoleic acid	Lipids
167	M75T1632	27.197	75.0691	2218.16	C18H34O2	Oleic acid	Lipids
168	M79T1638	27.294	79.09	2221.96	C18H30O2	Linolenic acid	Lipids
169	M79T1638_1	27.305	79.1003	2222.36	C19H32O2	(z,z,z)-9,12,15-Octadecatrienoic acid methyl ester	Lipids
170	M73T1642	27.36	73.0821	2224.51	C11H12O5	Sinapic acid	Phenylpropanoids
171	M73T1676	27.933	73.0702	2246.83	C18H36O2	Stearic acid	Lipids
172	M144T1713	28.542	144.17	2270.5	C7H19N3	Spermidine	Amines
173	M73T1739	28.986	73.0691	2287.78	C3H7NO2S	L-Cysteine	Amino acids and their derivatives
174	M57T1758	29.305	57.1189	2300.2	C21H44	Henicosane	Alkanes
175	M73T1828	30.472	73.0714	2345.96	C10H16KNO9S2	Sinigrin	Others
176	M117T1853	30.885	117.119	2362.15	C7H14O7	Glucoheptulose	Sugars
177	M299T1853	30.886	299.091	2362.21	C6H13O9P	Glucose 6-phosphate	Sugars
178	M387T1872	31.199	387.17	2374.47	C6H13O9P	Fructose 6-phosphate	Organic acids and their derivatives
179	M73T1885	31.424	73.1199	2383.3	C16H32O3	16-Hydroxyhexadecanoic acid	Lipids
180	M239T1899	31.652	239.22	2392.25	C20H28O2	Dehydroabietic acid	Terpenes
181	M131T1906	31.765	131.152	2396.67	C6H13O10P	Phosphohexonic acid	Organic acids and their derivatives
182	M57T1909	31.816	57.111	2398.69	C22H46	Docosane	Alkanes
183	M369T1978	32.971	369.34	2444.47	C23H48O2Si	18-Methylnonadecanoic acid trimethylsilylester	Organic acids and their derivatives
184	M73T2063	34.382	73.0691	2500.52	C13H18O7	Salicylic acid beta-D-glucoside	Sugars
185	M73T2149	35.815	73.0713	2558.99	C10H12N4O5	Inosine	Nucleosides, Nucleotides and Analogs
186	M57T2149	35.82	57.121	2559.18	C20H42O3	3,7,11,15-Tetramethylhexadecane-1,2,3-triol	Alcohols
187	M73T2207	36.775	73.0602	2598.19	C12H22O11	D-(+)-Trehalose	Sugars
188	M57T2208	36.792	57.1103	2598.9	C24H50	Tetracosane	Alkanes
189	M73T2236	37.269	73.0707	2618.79	C12H22O11	Sucrose	Sugars
190	M73T2270	37.841	73.0601	2642.72	C10H13N5O4	Adenosine	Nucleosides, Nucleotides and Analogs
191	M57T2347	39.113	57.1095	2695.94	C25H52	Pentacosane	Alkanes
192	M73T2418	40.296	73.0798	2746.8	C12H22O11	Maltose	Sugars
193	M73T2436	40.597	73.0693	2759.77	C12H24O11	Lactitol	Lipids
194	M73T2514	41.894	73.0904	2815.42	C12H24O11	Maltitol	Lipids
195	M73T2521	42.017	73.0593	2820.63	C12H22O11	Trehalose	Sugars
196	M73T2546	42.432	73.0613	2838.23	C21H22O10	4',5-dihydroxy-7-Glucosyloxyflavanone	Flavonoids
197	M149T2548	42.468	149.1	2839.74	C28H46O4	Di-Isodecyl phthalate	Benzoic acid and its derivatives
198	M73T2602	43.364	73.07	2877.72	C12H22O11	Melibiose	Sugars
199	M73T2602_1	43.366	73.0428	2877.78	C26H50O4	Din-decyl adipate	Lipids
200	M73T2624	43.732	73.0908	2893.29	C12H24O11	Palatinitol	Lipids
201	M57T2636	43.934	57.1092	2901.23	C27H54	(z)-9-Heptacosene	Others
202	M73T2741	45.679	73.0622	2962.54	C15H21N5O4	Isopentenyladenosine	Nucleosides, Nucleotides and Analogs
203	M204T2757	45.95	204.177	2972.03	C12H22O11	Galactinol	Alcohols
204	M147T3188	53.129	147.114	3216.12	C15H10O8	Myricetin	Flavonoids
205	M117T3345	55.747	117.07	3331.23	C18H32O16	Maltotriose	Sugars
206	M73T3359	55.983	73.0576	3342.63	C18H32O16	Raffinose	Sugars
207	M73T3366	56.1	73.0803	3348.32	C29H48O	Stigmasterol	Lipids
208	M57T3644	60.737	57.1273	3593.71	C34H68O2	Octadecyl hexadecanoate	Lipids
209	M208T3849	64.157	208.13	3758.46	C18H32O16	Panose	Sugars
