# Supplementary material for: Analysis of chemotypes and their markers in leaves of core collections of Eucommia ulmoides using metabolomics
Source: Front Plant Sci. 2023 Jan 9;13:1029907. doi: 10.3389/fpls.2022.1029907 (PMC9868706; doi:10.3389/fpls.2022.1029907)
Supplement: Supplementary file 11 [file Table_6.xlsx]

## Sheet: Sheet1
Supplementary Table 6. Metabolites of E. ulmoides leaves by LC-MS/MS non-target based metabolome assays.
Metab ID	Annotation NO.	Model	RT(min)	M/Z	Adduct ion	Formula	MS1 error tolerance (ppm)	Tentative identification	Class	Database	Identification level
1	M74T14	LC-MS/MS ESI+	0.24	74.061	[M+H]+	C3H7NO	13.37	N,N-Dimethylformamide	Amines	massbank	level 2
2	M169T16	LC-MS/MS ESI+	0.268	169.06	[M+H]+	C5H10N2O3	0.24	4-Ureidobutanoic acid	Amino acids and their derivatives	massbank	level 2
3	M111T41	LC-MS/MS ESI+	0.689	111.044	[M+H]+	C6H6O2	3.51	Hydroquinone	Phenols	massbank	level 2
4	M125T50	LC-MS/MS ESI+	0.839	125.038	[M+H]+	C2H8N2O2S	0.48	N,N-Dimethylsulfamide	Amines	massbank	level 2
5	M79T54	LC-MS/MS ESI+	0.904	79.0194	[M+H]+	C2H6OS	-23.28	Dimethyl sulfoxide	Others	massbank	level 2
6	M258T56	LC-MS/MS ESI+	0.94	257.977	[M+H]+	C10H7Cl2NO4	5.12	5,7-Dichlorokynurenic acid monohydrate	Organic acids and their derivatives	GNPS	level 2
7	M190T57	LC-MS/MS ESI+	0.942	190.035	[M+H]+	C8H9NO2	-13.89	2-Hydroxyacetanilide	Amines	massbank	level 2
8	M240T57	LC-MS/MS ESI+	0.942	239.976	[M+H]+	C8H8Cl3NO	5.21	2-Methoxy-3-(2-methylpropyl)pyrazine	Others	massbank	level 2
9	M178T57	LC-MS/MS ESI+	0.949	178.997	[M+H]+	C6H10S3	-12.26	Allitridin	Amino acids and their derivatives	massbank	level 2
10	M131T57	LC-MS/MS ESI+	0.955	131.028	[M+H]+	C4H3FN2O2	20.99	Fluorouracil	Nucleosides, Nucleotides and Analogs	massbank	level 2
11	M221T57	LC-MS/MS ESI+	0.956	220.981	[M+H]+	C8H6Cl2O3	19.46	3,5-Dichloro-4-methoxybenzoic acid	Benzoic acid and its derivatives	GNPS	level 2
12	M180T58	LC-MS/MS ESI+	0.962	180.017	[M+H]+	C6H5N5O2	21.67	Isoxanthopterin	Nucleosides, Nucleotides and Analogs	massbank	level 2
13	M128T58	LC-MS/MS ESI+	0.969	128.03	[M+H]+	C6H6ClN	19.84	4-Chloroaniline	Amines	massbank	level 2
14	M111T59	LC-MS/MS ESI+	0.982	111.039	[M+ACN+H]+	C4H8O2	-6.39	Butyric acid	Lipids	massbank	level 2
15	M136T59	LC-MS/MS ESI+	0.986	136.042	[M+H]+	C4H9NO2S	-1.91	Homocysteine	Amino acids and their derivatives	massbank	level 2
16	M229T60	LC-MS/MS ESI+	1.001	229.004	[M+H]+	C8H8N2O2S2	-24.58	Thiolutin	Amines	massbank	level 2
17	M335T60	LC-MS/MS ESI+	1.002	335.032	[M+H]+	C13H12O9	6.75	Caftaric acid	Phenylpropanoids	massbank	level 2
18	M353T60	LC-MS/MS ESI+	1.006	353.092	[M+H]+	C14H16N4O5S	1.13	N4-Acetylsulfadimethoxine	Amines	massbank	level 2
19	M104T61	LC-MS/MS ESI+	1.011	104.107	[M+H]+	C5H14NO	4.71	Choline	Others	massbank	level 2
20	M201T63	LC-MS/MS ESI+	1.047	201.008	[M+H]+	C9H6O4	-11.14	7,8-Dihydroxycoumarin	Phenylpropanoids	massbank	level 2
21	M219T63	LC-MS/MS ESI+	1.05	219.027	[M+H]+	C7H8N4O2	-4.34	Theobromine	Alkaloids and their derivatives	massbank	level 2
22	M321T63	LC-MS/MS ESI+	1.058	321.05	[M+H]+	C16H13ClO5	-1.59	4-Chlorolichexanthone	Flavonoids	massbank	level 2
23	M153T64	LC-MS/MS ESI+	1.065	153.036	[M+H]+	C5H4N4O2	18.56	Xanthine	Nucleosides, Nucleotides and Analogs	massbank	level 2
24	M264T64	LC-MS/MS ESI+	1.067	264.077	[M+H]+	C9H11F2N3O4	-7.61	Gemcitabine	Nucleosides, Nucleotides and Analogs	massbank	level 2
25	M287T64	LC-MS/MS ESI+	1.068	287.072	[M+H]+	C16H14O5	-3.62	Licochalcone B	Flavonoids	massbank	level 2
26	M351T64	LC-MS/MS ESI+	1.07	351.069	[M+H]+	C14H16O9	0.2	Bergenin	Benzoic acid and its derivatives	massbank	level 2
27	M185T65	LC-MS/MS ESI+	1.075	185.03	[M+H]+	C5H10N2O3	-13.02	Glutamine (L)	Amino acids and their derivatives	massbank	level 2
28	M183T65	LC-MS/MS ESI+	1.079	183.051	[M+H]+	C6H6N4O3	-3.17	1-Methyluric acid	Nucleosides, Nucleotides and Analogs	massbank	level 2
29	M515T65	LC-MS/MS ESI+	1.082	515.09	[M+H]+	C26H20O10	0.7	Salvianolic acid C	Flavonoids	massbank	level 2
30	M333T65	LC-MS/MS ESI+	1.086	333.094	[M+H]+	C15H18O7	0	trans-Cinnamoyl beta-D-glucoside	Sugars	massbank	level 2
31	M233T65	LC-MS/MS ESI+	1.087	233.043	[M+NH4]+	C7H14O6	2.49	L-Quebrachitol	Alcohols	massbank	level 2
32	M365T65	LC-MS/MS ESI+	1.087	365.106	[M+H]+	C19H18O6	0.08	6-Demethoxytangeretin	Flavonoids	massbank	level 2
33	M152T65	LC-MS/MS ESI+	1.088	152.056	[M+H]+	C5H5N5O	-6.31	Guanine	Nucleosides, Nucleotides and Analogs	massbank	level 2
34	M279T66	LC-MS/MS ESI+	1.1	279.048	[M+H]+	C11H12O7	2.94	(2R,3S)-Piscidic acid	Phenylpropanoids	massbank	level 2
35	M385T67	LC-MS/MS ESI+	1.109	385.105	[M+NH4]+	C19H22O6	-0.42	Cynaropicrin	Terpenes	massbank	level 2
36	M235T67	LC-MS/MS ESI+	1.111	235.041	[M+H]+	C13H8O3	5.66	Urolithin B	Phenylpropanoids	massbank	level 2
37	M321T67	LC-MS/MS ESI+	1.114	321.095	[M+ACN+H]+	C14H18O7	1.53	Picein	Phenols	massbank	level 2
38	M156T67	LC-MS/MS ESI+	1.116	156.042	[M+H]+	C5H5N3O3	13.52	2-Amino-4-hydroxypyrimidine-5-carboxylic acid	Nucleosides, Nucleotides and Analogs	massbank	level 2
39	M195T67	LC-MS/MS ESI+	1.116	195.06	[M+H]+	C10H10O4	0.31	Isoferulic acid	Phenylpropanoids	massbank	level 2
40	M381T67	LC-MS/MS ESI+	1.117	381.096	[M+ACN+Na]+	C19H18O7	1.99	Gardenin B	Flavonoids	massbank	level 2
41	M373T68	LC-MS/MS ESI+	1.127	389.138	[M+H]+	C16H22O10	-6.27	Geniposidic acid	Terpenes	massbank	level 2
42	M130T68	LC-MS/MS ESI+	1.132	130.05	[M+H]+	C5H7NO3	0.23	Pyroglutamic acid	Amino acids and their derivatives	massbank	level 2
43	M277T68	LC-MS/MS ESI+	1.134	277.068	[M+Na]+	C13H12N2O3S	5.05	Sulfabenzamide	Amines	GNPS	level 2
44	M359T69	LC-MS/MS ESI+	1.143	359.129	[M+H]+	C16H22O9	-2.78	Sweroside	Terpenes	massbank	level 2
45	M207T71	LC-MS/MS ESI+	1.176	207.052	[M+H]+	C8H14O2S2	7.44	DL-6,8-Thioctic acid	Organic acids and their derivatives	massbank	level 2
46	M216T71	LC-MS/MS ESI+	1.183	216.036	[M+H]+	C8H9NO4S	14.63	2-Aminosulfonyl-benzoic acid methyl ester	Benzoic acid and its derivatives	massbank	level 2
47	M144T72	LC-MS/MS ESI+	1.193	144.102	[M+H]+	C7H13NO2	0	Proline betaine	Amino acids and their derivatives	massbank	level 2
48	M176T72	LC-MS/MS ESI+	1.193	176.042	[M+H]+	C6H9NO3S	13.46	3-acetylthiazolidine-4-Carboxylic acid	Amino acids and their derivatives	massbank	level 2
49	M195T72	LC-MS/MS ESI+	1.193	195.06	[M+H]+	C26H44O9	1.74	Salicylic acid	Lipids	massbank	level 2
50	M192T72	LC-MS/MS ESI+	1.194	192.056	[M+H]+	C6H6O6	17.6	cis-Aconitic acid	Organic acids and their derivatives	massbank	level 2
51	M162T72	LC-MS/MS ESI+	1.194	162.113	[M+ACN+Na]+	C7H15NO3	2.28	L-Carnitine	Others	massbank	level 2
52	M333T72	LC-MS/MS ESI+	1.194	333.059	[M+H]+	C10H13N4O7P	-1.02	dIMP	Nucleosides, Nucleotides and Analogs	massbank	level 2
53	M116T72	LC-MS/MS ESI+	1.195	116.071	[M+H]+	C5H9NO2	0.09	L-Proline	Amino acids and their derivatives	massbank	level 2
54	M261T72	LC-MS/MS ESI+	1.201	261.03	[M+H]+	C7H15Cl2N2O2P	1.26	Ifosfamide	Amines	GNPS	level 2
55	M441T72	LC-MS/MS ESI+	1.201	441.091	[M+H]+	C21H22O8	-7.12	Irigenin Trimethyl Ether	Flavonoids	massbank	level 2
56	M281T72	LC-MS/MS ESI+	1.202	281.072	[M+H]+	C11H12N4O3S	0	Sulfameter	Nucleosides, Nucleotides and Analogs	GNPS	level 2
57	M339T72	LC-MS/MS ESI+	1.206	339.088	[M+H]+	C19H14O6	3.69	Rabelomycin	Flavonoids	massbank	level 2
58	M263T73	LC-MS/MS ESI+	1.211	263.057	[M+H]+	C13H10O6	-10	Maclurin	Others	massbank	level 2
59	M279T73	LC-MS/MS ESI+	1.211	279.083	[M+H]+	C12H16O6	-3.37	Phenylglucoside	Phenols	massbank	level 2
60	M164T73	LC-MS/MS ESI+	1.213	164.075	[M+H]+	C6H13NO2S	4.39	R-3-Amino-5-(methylthio)pentanoic acid	Amino acids and their derivatives	massbank	level 2
61	M258T73	LC-MS/MS ESI+	1.213	258.078	[M+H]+	C14H8O4	6.39	Dantron	Anthraquinones	massbank	level 2
62	M242T73	LC-MS/MS ESI+	1.214	242.104	[M+H]+	C12H11N5O	-5.45	O6-Benzylguanine	Nucleosides, Nucleotides and Analogs	GNPS	level 2
63	M265T73	LC-MS/MS ESI+	1.214	265.058	[M+H]+	C9H10F2N2O5	-20.94	2',2'-Difluoro-2'-deoxyuridine	Nucleosides, Nucleotides and Analogs	massbank	level 2
64	M485T73	LC-MS/MS ESI+	1.215	485.081	[M+H]+	C21H21ClO11	3.01	Cyanidin-3-glucoside chloride	Flavonoids	massbank	level 2
65	M453T73	LC-MS/MS ESI+	1.216	453.11	[M+H]+	C22H22O9	-0.09	Daidzein 7-O-beta-D-glucoside 4''-O-methylate	Flavonoids	massbank	level 2
66	M353T73	LC-MS/MS ESI+	1.217	353.086	[M+H]+	C16H16O9	-2.15	4-Methylumbelliferyl glucuronide	Phenylpropanoids	massbank	level 2
67	M272T73	LC-MS/MS ESI+	1.218	272.113	[M+H]+	C13H13N5O2	6.28	Zaprinast	Nucleosides, Nucleotides and Analogs	GNPS	level 2
68	M152T74	LC-MS/MS ESI+	1.228	152.02	[M+H]+	C6H11NO2	-14.87	N-Propionylmethionine	Amino acids and their derivatives	massbank	level 2
69	M193T74	LC-MS/MS ESI+	1.228	193.047	[M+H]+	C10H8O4	-6.79	5,7-Dihydroxy-4-methylcoumarin	Phenylpropanoids	GNPS	level 2
70	M319T74	LC-MS/MS ESI+	1.228	319.08	[M+H]+	C16H14O7	-0.97	Lecanoric acid	Organic acids and their derivatives	massbank	level 2
71	M381T74	LC-MS/MS ESI+	1.229	381.081	[M+H-H2O]+	C12H22O11	3.12	Gentiobiose	Sugars	massbank	level 2
72	M169T74	LC-MS/MS ESI+	1.231	169.035	[M+H]+	C5H4N4O3	-5.86	Uric acid	Nucleosides, Nucleotides and Analogs	massbank	level 2
73	M239T74	LC-MS/MS ESI+	1.232	239.052	[M+H]+	C15H10O3	-8.83	6-Hydroxyflavone	Flavonoids	massbank	level 2
74	M537T74	LC-MS/MS ESI+	1.233	537.177	[M+H]+	C27H30O10	12.62	Baohuoside I	Flavonoids	massbank	level 2
75	M383T74	LC-MS/MS ESI+	1.234	383.077	[M+H]+	C18H16O8	8.46	Rosmarinic acid	Phenylpropanoids	massbank	level 2
76	M196T74	LC-MS/MS ESI+	1.236	196.097	[M+H]+	C10H13NO3	1.38	N-Methyltyrosine	Amino acids and their derivatives	massbank	level 2
77	M185T75	LC-MS/MS ESI+	1.242	185.04	[M+H]+	C8H8O5	0.49	Methyl gallate	Benzoic acid and its derivatives	massbank	level 2
78	M241T75	LC-MS/MS ESI+	1.242	241.128	[M+H]+	C10H16N4O3	-8.05	Anserine	Organic acids and their derivatives	massbank	level 2
79	M389T75	LC-MS/MS ESI+	1.243	389.12	[M+H]+	C20H20O8	-0.18	5-demethylnobiletin	Flavonoids	massbank	level 2
80	M360T75	LC-MS/MS ESI+	1.247	360.151	[M+H]+	C12H22O11	2.3	Isomaltulose	Sugars	massbank	level 2
81	M215T75	LC-MS/MS ESI+	1.248	215.055	[M+H]+	C5H12N4O3	3.21	Canavanine	Amino acids and their derivatives	massbank	level 2
82	M146T75	LC-MS/MS ESI+	1.252	146.093	[M+H]+	C5H11N3O2	0.68	4-Guanidinobutanoic acid	Amino acids and their derivatives	massbank	level 2
83	M168T75	LC-MS/MS ESI+	1.252	168.018	[M+H]+	C7H5NO4	-23.81	Quinolinic acid	Organic acids and their derivatives	massbank	level 2
84	M289T76	LC-MS/MS ESI+	1.266	289.086	[M+H]+	C15H22O3	-2.21	Hydroxyvalerenic acid	Terpenes	massbank	level 2
85	M379T76	LC-MS/MS ESI+	1.266	379.108	[M+H]+	C20H20O6	-4.59	Coniferyl ferulate	Phenylpropanoids	massbank	level 2
86	M78T77	LC-MS/MS ESI+	1.279	78.0376	[M+H]+	C2H7NS	5.77	Cysteamine	Amines	massbank	level 2
87	M112T77	LC-MS/MS ESI+	1.285	112.051	[M+H]+	C4H5N3O	3.57	Cytosine	Nucleosides, Nucleotides and Analogs	massbank	level 2
88	M339T78	LC-MS/MS ESI+	1.292	339.095	[M+H]+	C15H21ClO5	0.83	Heptelidic acid chlorohydrin	Terpenes	massbank	level 2
89	M307T79	LC-MS/MS ESI+	1.323	307.052	[M+H]+	C16H12O5	5.37	Physcion	Anthraquinones	massbank	level 2
90	M197T80	LC-MS/MS ESI+	1.329	197.1	[M+H]+	C6H14N4O2	-2.03	L-Arginine	Amino acids and their derivatives	massbank	level 2
91	M415T80	LC-MS/MS ESI+	1.338	415.1	[M+H]+	C17H20N4O6	-3.3	Riboflavin	Others	massbank	level 2
92	M373T81	LC-MS/MS ESI+	1.347	373.146	[M+H]+	C17H24O9	10.96	Syringin	Phenylpropanoids	massbank	level 2
93	M204T81	LC-MS/MS ESI+	1.348	204.123	[M+H]+	C9H18NO4	0	L-Acetylcarnitine	Lipids	massbank	level 2
94	M184T81	LC-MS/MS ESI+	1.353	184.097	[M+H]+	C9H10O3	1.09	Phenyllactic acid	Phenylpropanoids	massbank	level 2
95	M239T81	LC-MS/MS ESI+	1.353	239.111	[M+H]+	C16H14O2	19.66	4'-Methoxychalcone	Flavonoids	massbank	level 2
96	M294T81	LC-MS/MS ESI+	1.353	294.107	[M+H]+	C11H17N3O5	2.99	Pilocarpine	Alkaloids and their derivatives	massbank	level 2
97	M162T81	LC-MS/MS ESI+	1.354	162.076	[M+H]+	C6H11NO4	2.16	N-Methylglutamic acid	Amino acids and their derivatives	massbank	level 2
98	M253T81	LC-MS/MS ESI+	1.357	253.092	[M+H]+	C10H12N4O4	-3.67	Deoxyinosine	Nucleosides, Nucleotides and Analogs	massbank	level 2
99	M259T82	LC-MS/MS ESI+	1.361	259.064	[M+H]+	C14H10O5	-6.37	Alternariol	Phenylpropanoids	massbank	level 2
100	M190T82	LC-MS/MS ESI+	1.365	190.071	[M+H]+	C7H11NO5	2.42	N-Acetylglutamic acid	Amino acids and their derivatives	massbank	level 2
101	M160T82	LC-MS/MS ESI+	1.368	160.133	[M+H]+	C8H17NO2	1.5	4-Aminovaleric acid betaine	Alkaloids and their derivatives	massbank	level 2
102	M176T82	LC-MS/MS ESI+	1.368	176.095	[M+H]+	C6H13N3O3	-5	Citrulline	Amino acids and their derivatives	massbank	level 2
103	M267T82	LC-MS/MS ESI+	1.373	267.109	[M+H]+	C11H14N4O4	0.34	1-(3-carboxypropyl)-3,7-dimethylxanthine	Nucleosides, Nucleotides and Analogs	massbank	level 2
104	M192T83	LC-MS/MS ESI+	1.377	192.101	[M+H]+	C11H13NO2	-7.24	5-Methoxytryptophol	Amino acids and their derivatives	massbank	level 2
105	M194T83	LC-MS/MS ESI+	1.377	194.118	[M+H]+	C11H15NO2	-0.57	Heliamine	Amines	massbank	level 2
106	M371T83	LC-MS/MS ESI+	1.382	371.141	[M+H]+	C19H24O6	3.72	Eurycomalactone	Lactones	massbank	level 2
107	M353T84	LC-MS/MS ESI+	1.394	353.18	[M+H]+	C21H24N2O3	-0.25	Tetrahydroalstonine	Alkaloids and their derivatives	massbank	level 2
108	M154T84	LC-MS/MS ESI+	1.395	154.095	[M+H]+	C7H11N3O	-19.34	N-Acetylhistamine	Organic acids and their derivatives	massbank	level 2
109	M124T84	LC-MS/MS ESI+	1.396	124.039	[M+K]+	C6H5NO2	0.81	Nicotinic acid	Organic acids and their derivatives	massbank	level 2
110	M117T86	LC-MS/MS ESI+	1.439	117.073	[M+H]+	C5H11NO2	-14.18	Glycine-Betaine	Amino acids and their derivatives	massbank	level 2
111	M140T89	LC-MS/MS ESI+	1.48	140.034	[M+H]+	C6H5NO3	-4.86	4-Nitrophenol	Phenols	massbank	level 2
112	M210T89	LC-MS/MS ESI+	1.485	210.076	[M+H]+	C10H11NO4	0.95	N-Benzyloxycarbonylglycine	Amino acids and their derivatives	massbank	level 2
113	M294T90	LC-MS/MS ESI+	1.502	294.155	[M+H]+	C12H23NO7	-2.28	N-Fructosyl isoleucine	Amino acids and their derivatives	massbank	level 2
114	M152T91	LC-MS/MS ESI+	1.518	152.071	[M+H]+	C8H9NO2	1.12	Acetaminophen	Phenols	massbank	level 2
115	M220T91	LC-MS/MS ESI+	1.524	220.119	[M+H]+	C10H13N5O	-0.73	Cis-zeatin	Nucleosides, Nucleotides and Analogs	massbank	level 2
116	M228T91	LC-MS/MS ESI+	1.524	228.095	[M+H]+	C9H13N3O4	-11.31	Deoxycytidine	Nucleosides, Nucleotides and Analogs	massbank	level 2
117	M139T92	LC-MS/MS ESI+	1.533	139.075	[M+H]+	C8H10O2	0.93	Tyrosol	Phenols	massbank	level 2
118	M131T92	LC-MS/MS ESI+	1.535	131.05	[M+H]+	C9H8O2	-0.15	trans-Cinnamic acid	Phenylpropanoids	massbank	level 2
119	M133T92	LC-MS/MS ESI+	1.538	133.058	[M+H]+	C4H8N2O3	-14.5	L-Asparagine	Amino acids and their derivatives	massbank	level 2
120	M166T93	LC-MS/MS ESI+	1.543	166.05	[M+H]+	C8H7NO3	-0.84	Phthalamic acid	Benzoic acid and its derivatives	massbank	level 2
121	M173T93	LC-MS/MS ESI+	1.55	173.045	[M+H]+	C5H10O5	15.49	D-Xylose	Sugars	massbank	level 2
122	M102T93	LC-MS/MS ESI+	1.555	102.047	[M+H]+	C4H7NO2	-4.12	1-Aminocyclopropane-1-carboxylic acid	Amino acids and their derivatives	massbank	level 2
123	M208T94	LC-MS/MS ESI+	1.568	208.097	[M+H]+	C11H13NO3	-1.06	N-Acetyl-L-Phenylalanine	Amino acids and their derivatives	massbank	level 2
124	M226T94	LC-MS/MS ESI+	1.572	226.108	[M+H]+	C12H11N5	-4.11	6-Benzylaminopurine	Nucleosides, Nucleotides and Analogs	massbank	level 2
125	M163T95	LC-MS/MS ESI+	1.578	163.071	[M+H]+	C10H10O2	-19.56	Methyl cinnamate	Phenylpropanoids	massbank	level 2
126	M168T96	LC-MS/MS ESI+	1.592	168.074	[M+H]+	C8H9NO3	22.97	Pyridoxal	Others	massbank	level 2
127	M213T96	LC-MS/MS ESI+	1.593	213.128	[M+H]+	C15H18O2	5.72	Dehydrocostus lactone	Lactones	GNPS	level 2
128	M233T96	LC-MS/MS ESI+	1.597	233.096	[M+H]+	C12H12N2O3	6.31	Nalidixic Acid	Organic acids and their derivatives	massbank	level 2
129	M279T96	LC-MS/MS ESI+	1.602	279.101	[M+H]+	C18H14O3	-0.75	Dihydrotanshinone I	Lipids	massbank	level 2
130	M190T96	LC-MS/MS ESI+	1.608	190.087	[M+H]+	C11H11NO2	1.26	Indole-3-Propionic acid	Organic acids and their derivatives	massbank	level 2
131	M254T96	LC-MS/MS ESI+	1.608	254.109	[M+H]+	C14H17NO2	-5.82	Piperlotine A	Alkaloids and their derivatives	massbank	level 2
132	M395T97	LC-MS/MS ESI+	1.619	395.171	[M+H]+	C22H28O5	-17.16	(+)-Veraguensin	Phenylpropanoids	massbank	level 2
133	M155T97	LC-MS/MS ESI+	1.624	155.034	[M+H+MeOH]+1	C7H6O4	-1.1	Gentisic acid	Benzoic acid and its derivatives	massbank	level 2
134	M218T98	LC-MS/MS ESI+	1.631	218.139	[M+H]+	C10H19NO4	3.58	Propionylcarnitine	Lipids	massbank	level 2
135	M151T98	LC-MS/MS ESI+	1.636	151.082	[M+H]+	C9H10O2	14.63	1-(4-methoxyphenyl)ethanone	Others	massbank	level 2
136	M123T98	LC-MS/MS ESI+	1.637	123.055	[M+H]+	C6H6N2O	-6.18	Niacinamide	Amines	massbank	level 2
137	M150T98	LC-MS/MS ESI+	1.639	150.07	[M+H]+	C6H7N5	0.6	3-Methyladenine	Nucleosides, Nucleotides and Analogs	massbank	level 2
138	M211T99	LC-MS/MS ESI+	1.642	211.096	[M+H]+	C11H14O4	-0.52	Sinapyl alcohol	Phenols	massbank	level 2
139	M261T99	LC-MS/MS ESI+	1.646	261.092	[M+H]+	C15H26O	-9.35	Farnesol	Terpenes	massbank	level 2
140	M287T99	LC-MS/MS ESI+	1.646	287.128	[M+H]+	C15H20O4	-7.42	9-hydroxyparthenolide	Lactones	massbank	level 2
141	M241T99	LC-MS/MS ESI+	1.649	241.155	[M+H]+	C15H22O	19.74	alpha-Cyperone	Terpenes	massbank	level 2
142	M162T99	LC-MS/MS ESI+	1.657	162.092	[M+H]+	C10H11NO	6.6	Tryptophanol	Indole and its derivatives	massbank	level 2
143	M87T100	LC-MS/MS ESI+	1.674	87.0834	[M+H]+	C4H10N2	-11.6	Piperazine	Others	massbank	level 2
144	M282T103	LC-MS/MS ESI+	1.717	282.154	[M+H]+	C11H15N5O4	-10.7	1-Methyladenosine	Nucleosides, Nucleotides and Analogs	massbank	level 2
145	M162T103	LC-MS/MS ESI+	1.72	162.068	[M+H]+	C6H11NO4	-5	(Â±)-2,2'-Iminobispropanoic acid	Amino acids and their derivatives	massbank	level 2
146	M152T104	LC-MS/MS ESI+	1.736	152.107	[M+H]+	C9H13NO	1.31	Phenylpropanolamine	Amines	massbank	level 2
147	M182T105	LC-MS/MS ESI+	1.747	182.081	[M+H]+	C9H11NO3	1.32	Beta-Tyrosine	Amino acids and their derivatives	massbank	level 2
148	M121T105	LC-MS/MS ESI+	1.752	121.065	[M+H]+	C8H8O	-0.17	Phenylacetaldehyde	Others	massbank	level 2
149	M230T105	LC-MS/MS ESI+	1.757	230.102	[M+H]+	C8H12O5	0.83	Methyl 3,4,5-trihydroxycyclohexene-1-carboxylate	Terpenes	GNPS	level 2
150	M301T106	LC-MS/MS ESI+	1.763	301.128	[M+H]+	C16H12O6	0.5	Diosmetin	Flavonoids	massbank	level 2
151	M238T107	LC-MS/MS ESI+	1.78	238.108	[M+H]+	C12H15NO4	0.76	N-acetyl-O-methyltyrosine	Amino acids and their derivatives	massbank	level 2
152	M203T107	LC-MS/MS ESI+	1.783	203.058	[M+H]+	C10H12O3	-11.43	Coniferyl alcohol	Phenylpropanoids	massbank	level 2
153	M281T107	LC-MS/MS ESI+	1.784	281.106	[M+H]+	C15H18N2O	3.06	Huperzine A	Alkaloids and their derivatives	massbank	level 2
154	M193T107	LC-MS/MS ESI+	1.791	193.049	[M+H]+	C10H8O4	-0.41	Coumarin base + 1O, 1MeO, O-Hex	Phenylpropanoids	massbank	level 2
155	M99T108	LC-MS/MS ESI+	1.796	99.0465	[M+H]+	C5H6O2	24.53	alpha-Methylene-gamma-butyrolactone	Lactones	massbank	level 2
156	M103T113	LC-MS/MS ESI+	1.889	103.059	[M+H]+	C2H6N4O	-21.35	Guanylurea	Organic acids and their derivatives	massbank	level 2
157	M88T115	LC-MS/MS ESI+	1.909	88.0314	[M+H]+	C3H5NO2	-7.59	Vinyl Carbamate	Lipids	massbank	level 2
158	M517T115	LC-MS/MS ESI+	1.917	517.157	[M+H]+	C24H30O11	-6.59	Harpagoside	Terpenes	massbank	level 2
159	M132T123	LC-MS/MS ESI+	2.047	132.08	[M+H]+	C4H9N3O2	1.89	Creatine	Amino acids and their derivatives	massbank	level 2
160	M186T124	LC-MS/MS ESI+	2.072	186.083	[M+H]+	C7H9N5	15.37	N,N-dimethyl-7H-purin-6-amine	Nucleosides, Nucleotides and Analogs	massbank	level 2
161	M158T125	LC-MS/MS ESI+	2.075	158.081	[M+H]+	C7H11NO3	-1.01	3-[3-(Sulfooxy)phenyl]propanoic acid	Organic acids and their derivatives	massbank	level 2
162	M205T127	LC-MS/MS ESI+	2.114	205.05	[M+H]+	C11H8O4	-0.63	7-Acetoxycoumarin	Phenylpropanoids	massbank	level 2
163	M111T130	LC-MS/MS ESI+	2.171	111.055	[M+Na]+	C5H6N2O	-3.96	1-Acetylimidazole	Others	massbank	level 2
164	M158T133	LC-MS/MS ESI+	2.209	158.081	[M+H]+	C7H11NO3	0.57	3-Methylcrotonylglycine	Amino acids and their derivatives	massbank	level 2
165	M166T133	LC-MS/MS ESI+	2.215	166.086	[M+ACN+Na]+	C9H11NO2	-0.3	L-Phenylalanine	Amino acids and their derivatives	massbank	level 2
166	M120T133	LC-MS/MS ESI+	2.224	120.081	[M+H+MeOH]+1	C8H9N	1	Indoline	Indole and its derivatives	massbank	level 2
167	M343T134	LC-MS/MS ESI+	2.225	343.14	[M+H]+	C16H22O8	-0.61	Coniferin	Phenols	massbank	level 2
168	M162T135	LC-MS/MS ESI+	2.253	162.055	[M+H]+	C9H7NO2	-0.8	Indole-3-carboxylic acid	Indole and its derivatives	massbank	level 2
169	M133T136	LC-MS/MS ESI+	2.261	133.065	[M+H]+	C9H8O	0.23	Cinnamaldehyde	Phenylpropanoids	massbank	level 2
170	M219T140	LC-MS/MS ESI+	2.33	219.057	[M+H]+	C10H12O4	-12.19	Xanthoxylin	Flavonoids	massbank	level 2
171	M146T140	LC-MS/MS ESI+	2.34	146.06	[M+H]+	C9H7NO	-0.62	Indole-3-carboxaldehyde	Indole and its derivatives	massbank	level 2
172	M195T141	LC-MS/MS ESI+	2.342	195.066	[M+H]+	C10H10O4	0.67	trans-Ferulic acid	Phenylpropanoids	massbank	level 2
173	M145T141	LC-MS/MS ESI+	2.353	145.065	[M+H]+	C10H8O	0.76	1-Naphthol	Phenols	massbank	level 2
174	M325T143	LC-MS/MS ESI+	2.382	325.115	[M+H]+	C12H22O11	2.52	Disaccharide	Sugars	massbank	level 2
175	M135T145	LC-MS/MS ESI+	2.411	135.08	[M+H+MeOH]+1	C9H10O	-0.89	Cinnamyl alcohol	Phenylpropanoids	massbank	level 2
176	M357T145	LC-MS/MS ESI+	2.417	357.118	[M+H]+	C16H20O9	-0.76	Gentiopicroside	Terpenes	massbank	level 2
177	M187T148	LC-MS/MS ESI+	2.461	187.062	[M+H]+	C6H12O5	23.68	Rhamnose	Sugars	massbank	level 2
178	M104T148	LC-MS/MS ESI+	2.47	104.062	[M+H]+	C4H9NO2	-16.24	3-Aminoisobutanoic acid	Amino acids and their derivatives	massbank	level 2
179	M259T149	LC-MS/MS ESI+	2.477	259.07	[M+H]+	C13H10N2O4	-2.47	Thalidomide	Amines	massbank	level 2
180	M165T152	LC-MS/MS ESI+	2.541	165.061	[M+H]+	C8H8N2O2	16.9	Ricinine	Alkaloids and their derivatives	massbank	level 2
181	M132T153	LC-MS/MS ESI+	2.542	132.057	[M+H]+	C5H9NO3	-7.97	4-Hydroxyproline	Amino acids and their derivatives	massbank	level 2
182	M163T153	LC-MS/MS ESI+	2.546	163.076	[M+H]+	C10H10O2	1.29	Isosafrole	Others	massbank	level 2
183	M224T155	LC-MS/MS ESI+	2.591	224.127	[M+H]+	C12H18NO3	-2.86	(4-Hydroxybenzoyl)choline	Benzoic acid and its derivatives	massbank	level 2
184	M213T158	LC-MS/MS ESI+	2.625	213.076	[M+ACN+Na]+	C10H12O5	-1.03	Eudesmic acid	Benzoic acid and its derivatives	GNPS	level 2
185	M123T159	LC-MS/MS ESI+	2.657	123.044	[M+H]+	C7H6O2	-0.41	3-Hydroxybenzaldehyde	Others	massbank	level 2
186	M180T160	LC-MS/MS ESI+	2.661	180.076	[M+H]+	C7H14ClNO2	-24.38	Stachydrine hydrochloride	Alkaloids and their derivatives	massbank	level 2
187	M277T160	LC-MS/MS ESI+	2.673	277.083	[M+H]+	C16H14O3	-1.66	3-(alpha,alpha-Dimethylallyl)psoralen	Phenylpropanoids	massbank	level 2
188	M127T163	LC-MS/MS ESI+	2.715	127.049	[M+H-H2O]+	C5H6N2O2	-6.06	Thymine	Nucleosides, Nucleotides and Analogs	massbank	level 2
189	M132T163	LC-MS/MS ESI+	2.718	132.081	[M+H]+	C9H9N	-0.61	2-Methylindole	Indole and its derivatives	massbank	level 2
190	M269T164	LC-MS/MS ESI+	2.734	269.081	[M+H]+	C16H12O4	0.22	Formononetin	Flavonoids	massbank	level 2
191	M355T167	LC-MS/MS ESI+	2.789	355.103	[M+H]+	C16H18O9	0	Chlorogenic acid	Phenylpropanoids	GNPS	level 2
192	M118T167	LC-MS/MS ESI+	2.791	118.051	[M+H]+	C4H7NO3	7.29	Acetylglycine	Amino acids and their derivatives	massbank	level 2
193	M193T169	LC-MS/MS ESI+	2.817	193.05	[M+H]+	C10H8O4	0	4-Methyldaphnetin	Phenylpropanoids	massbank	level 2
194	M148T172	LC-MS/MS ESI+	2.86	148.039	[M+H]+	C8H5NO2	-1.35	Isatin	Indole and its derivatives	massbank	level 2
195	M309T173	LC-MS/MS ESI+	2.876	309.108	[M+H]+	C17H18O4	-6.92	Loureirin A	Flavonoids	massbank	level 2
196	M167T174	LC-MS/MS ESI+	2.899	167.07	[M+H]+	C9H10O3	0.06	Paeonol	Phenols	massbank	level 2
197	M139T174	LC-MS/MS ESI+	2.907	139.039	[M+H]+	C7H6O3	0	4-Hydroxybenzoic acid	Benzoic acid and its derivatives	massbank	level 2
198	M195T176	LC-MS/MS ESI+	2.926	195.065	[M+H]+	C10H10O4	-0.1	Vanillin acetate	Phenols	massbank	level 2
199	M193T177	LC-MS/MS ESI+	2.952	193.05	[M+H]+	C10H8O4	0.16	Scopoletin	Alkaloids and their derivatives	massbank	level 2
200	M118T179	LC-MS/MS ESI+	2.979	118.093	[M+H]+	C5H11NO2	16.34	L-Valine	Amino acids and their derivatives	massbank	level 2
201	M269T179	LC-MS/MS ESI+	2.984	269.081	[M+H]+	C16H12O4	0	6-Methoxyflavonol	Flavonoids	massbank	level 2
202	M223T180	LC-MS/MS ESI+	3.005	223.071	[M+H]+	C10H7NO4	-2.02	Xanthurenic acid	Organic acids and their derivatives	massbank	level 2
203	M149T185	LC-MS/MS ESI+	3.076	149.06	[M+H]+	C9H8O2	0.2	Cinnamic acid	Phenylpropanoids	massbank	level 2
204	M291T189	LC-MS/MS ESI+	3.153	291.086	[M+H]+	C15H14O6	-0.31	(+)-Epicatechin	Flavonoids	massbank	level 2
205	M397T194	LC-MS/MS ESI+	3.238	397.124	[M+H]+	C16H22O10	1.61	Swertiamarin	Terpenes	massbank	level 2
206	M245T195	LC-MS/MS ESI+	3.255	245.103	[M+H]+	C15H16O3	-9.87	Linderalactone	Lactones	massbank	level 2
207	M207T195	LC-MS/MS ESI+	3.256	207.095	[M+H]+	C11H14N2S	-2.41	Pyrantel	Nucleosides, Nucleotides and Analogs	massbank	level 2
208	M178T198	LC-MS/MS ESI+	3.305	178.123	[M+H]+	C11H15NO	0.79	Mephedrone	Flavonoids	massbank	level 2
209	M281T199	LC-MS/MS ESI+	3.314	281.111	[M+H]+	C18H16O3	-8.57	Ipriflavone	Flavonoids	GNPS	level 2
210	M301T199	LC-MS/MS ESI+	3.314	301.099	[M+H]+	C17H16O5	-3.55	Cnidilin	Phenylpropanoids	massbank	level 2
211	M325T200	LC-MS/MS ESI+	3.334	325.149	[M+H]+	C20H20O4	14.92	(R)-Glabridin	Flavonoids	massbank	level 2
212	M197T200	LC-MS/MS ESI+	3.336	197.081	[M+H]+	C10H12O4	0.3	Acetosyringone	Phenols	massbank	level 2
213	M205T201	LC-MS/MS ESI+	3.348	205.097	[M+H]+	C11H12N2O2	-0.2	L-Tryptophan	Amino acids and their derivatives	massbank	level 2
214	M427T201	LC-MS/MS ESI+	3.357	427.105	[M+H]+	C22H18O9	6.7	Hispidulin acetate	Flavonoids	massbank	level 2
215	M278T203	LC-MS/MS ESI+	3.378	278.138	[M+H]+	C15H19NO4	-0.76	Convolidine	Alkaloids and their derivatives	massbank	level 2
216	M170T203	LC-MS/MS ESI+	3.388	170.09	[M+H]+	C7H11N3O2	-1.7	3-Methylhistidine	Amino acids and their derivatives	massbank	level 2
217	M195T203	LC-MS/MS ESI+	3.391	195.103	[M+H]+	C11H14O3	5.79	Dihydromyristicin	Others	massbank	level 2
218	M179T204	LC-MS/MS ESI+	3.394	179.033	[M+H]+	C9H6O4	-2.12	5,7-Dihydroxycoumarin	Phenylpropanoids	massbank	level 2
219	M341T204	LC-MS/MS ESI+	3.398	341.087	[M+H]+	C15H16O9	2.05	Aesculin	Phenylpropanoids	massbank	level 2
220	M193T204	LC-MS/MS ESI+	3.4	193.086	[M+ACN+H]+	C11H12O3	-0.47	4-Oxo-5-Phenylpentanoic acid	Organic acids and their derivatives	massbank	level 2
221	M229T205	LC-MS/MS ESI+	3.41	229.115	[M+H]+	C10H16N2O4	-15.19	Prolylhydroxyproline	Amino acids and their derivatives	massbank	level 2
222	M253T205	LC-MS/MS ESI+	3.416	253.101	[M+H]+	C13H16O5	5.89	Methyl 3,4,5-trimethoxycinnamate	Phenylpropanoids	massbank	level 2
223	M199T205	LC-MS/MS ESI+	3.417	199.097	[M+ACN+H]+	C10H14O4	-1.16	Guaifenesin	Phenols	massbank	level 2
224	M233T205	LC-MS/MS ESI+	3.419	233.06	[M+NH4]+	C11H14O3	10.73	Butyl paraben	Benzoic acid and its derivatives	massbank	level 2
225	M261T205	LC-MS/MS ESI+	3.424	261.054	[M+H]+	C9H12N2O5S	1.03	2-Thiouridine	Nucleosides, Nucleotides and Analogs	massbank	level 2
226	M217T206	LC-MS/MS ESI+	3.439	217.082	[M+H]+	C11H14O3	7.19	Zingerone	Phenols	massbank	level 2
227	M481T207	LC-MS/MS ESI+	3.451	481.134	[M+H]+	C21H30O10	7.48	Lusitanicoside	Phenols	massbank	level 2
228	M295T208	LC-MS/MS ESI+	3.464	295.074	[M+H]+	C19H12O2	14.88	alpha-Naphthoflavone	Flavonoids	massbank	level 2
229	M407T208	LC-MS/MS ESI+	3.468	407.191	[M+H]+	C25H26O5	1.35	4',5,7-Trihydroxy-6,8-diprenylisoflavone	Flavonoids	massbank	level 2
230	M189T208	LC-MS/MS ESI+	3.47	189.104	[M+H]+	C11H12N2O	8.99	Vasicine	Alkaloids and their derivatives	massbank	level 2
231	M279T209	LC-MS/MS ESI+	3.476	279.067	[M+ACN+Na]+	C15H12O4	13.55	Liquiritigenin	Flavonoids	massbank	level 2
232	M307T209	LC-MS/MS ESI+	3.478	307.082	[M+H]+	C15H14O7	0.29	(-)-Epigallocatechin	Flavonoids	massbank	level 2
233	M129T209	LC-MS/MS ESI+	3.488	129.063	[M+H]+	C5H8N2O2	-23.79	Dihydrothymine	Nucleosides, Nucleotides and Analogs	massbank	level 2
234	M447T209	LC-MS/MS ESI+	3.489	447.114	[M+H]+	C20H24O10	-13.46	Smyrindioloside	Phenylpropanoids	massbank	level 2
235	M273T209	LC-MS/MS ESI+	3.491	273.071	[M+NH4]+	C15H12O5	2.89	Butin	Flavonoids	massbank	level 2
236	M255T210	LC-MS/MS ESI+	3.494	255.065	[M+H]+	C16H14O3	0	4'-Methoxyflavanone	Flavonoids	massbank	level 2
237	M153T210	LC-MS/MS ESI+	3.498	153.091	[M+H+MeOH]+1	C5H5N5	18.42	Adenine	Nucleosides, Nucleotides and Analogs	massbank	level 2
238	M278T210	LC-MS/MS ESI+	3.498	278.106	[M+H]+	C14H16ClN3O	1.55	Metazachlor	Amines	massbank	level 2
239	M203T210	LC-MS/MS ESI+	3.5	203.039	[M+H]+	C11H6O4	-4.78	Bergaptol	Phenylpropanoids	massbank	level 2
240	M122T212	LC-MS/MS ESI+	3.527	122.068	[M+H]+	C7H7NO	-13.11	Benzamide	Amines	massbank	level 2
241	M223T214	LC-MS/MS ESI+	3.56	223.092	[M+H]+	C12H14O4	9.55	Ferulic acid ethyl ester	Phenylpropanoids	massbank	level 2
242	M338T214	LC-MS/MS ESI+	3.566	338.096	[M+H]+	C17H17NO5	-11.39	Hippeastrine	Alkaloids and their derivatives	massbank	level 2
243	M251T216	LC-MS/MS ESI+	3.6	251.069	[M+NH4]+	C8H14N2O5S	-2.15	gamma-Glutamylcysteine	Amino acids and their derivatives	massbank	level 2
244	M177T217	LC-MS/MS ESI+	3.619	177.055	[M+H]+	C10H8O3	-0.11	Herniarin	Phenylpropanoids	massbank	level 2
245	M227T219	LC-MS/MS ESI+	3.653	227.176	[M+H]+	C15H24	-6.25	Humulene	Terpenes	massbank	level 2
246	M465T221	LC-MS/MS ESI+	3.676	465.102	[M+H]+	C21H21O12	0	Delphinidin 3-glucoside	Flavonoids	massbank	level 2
247	M285T221	LC-MS/MS ESI+	3.684	285.041	[M+H-H2O]+	C15H8O6	2.03	Rhein	Organic acids and their derivatives	massbank	level 2
248	M339T221	LC-MS/MS ESI+	3.686	339.201	[M+H]+	C21H26N2O2	-16.04	Kopsinine	Alkaloids and their derivatives	massbank	level 2
249	M241T222	LC-MS/MS ESI+	3.698	241.108	[M+H]+	C12H16O5	2.82	3-(3,4,5-Trimethoxyphenyl)propanoic acid	Phenylpropanoids	GNPS	level 2
250	M627T222	LC-MS/MS ESI+	3.7	627.156	[M+H]+	C27H30O17	0.97	Quercetin-3,4'-O-di-beta-glucoside	Flavonoids	massbank	level 2
251	M517T223	LC-MS/MS ESI+	3.712	517.135	[M+H]+	C25H24O12	-0.48	1,5-Dicaffeoylquinic acid	Phenylpropanoids	massbank	level 2
252	M181T225	LC-MS/MS ESI+	3.745	181.05	[M+H]+	C9H8O4	0.17	trans-Caffeic acid	Phenylpropanoids	massbank	level 2
253	M325T225	LC-MS/MS ESI+	3.755	325.13	[M+H]+	C19H18NO4+	-1.01	Demethyleneberberine	Alkaloids and their derivatives	massbank	level 2
254	M189T226	LC-MS/MS ESI+	3.773	189.123	[M+H]+	C8H16N2O3	0.05	Glycylleucine	Amino acids and their derivatives	massbank	level 2
255	M355T227	LC-MS/MS ESI+	3.778	355.103	[M+H]+	C16H18O9	0.25	Chlorogenic acid hemihydrate	Phenylpropanoids	GNPS	level 2
256	M234T231	LC-MS/MS ESI+	3.844	234.14	[M+H]+	C14H20NO2	-3.44	Cinnamoylcholine	Phenylpropanoids	massbank	level 2
257	M333T232	LC-MS/MS ESI+	3.862	333.17	[M+H]+	C20H24NO2+	0.84	N-Methylnuciferine	Nucleosides, Nucleotides and Analogs	massbank	level 2
258	M311T233	LC-MS/MS ESI+	3.879	311.124	[M+H]+	C14H18N2O6	1.67	Glutamyltyrosine	Amino acids and their derivatives	massbank	level 2
259	M237T235	LC-MS/MS ESI+	3.909	237.128	[M+H]+	C12H16N2O3	10.8	Alanyl-Phenylalanine	Amino acids and their derivatives	massbank	level 2
260	M154T235	LC-MS/MS ESI+	3.914	154.086	[M+H]+	C8H11NO2	0.26	Dopamine	Amines	massbank	level 2
261	M201T239	LC-MS/MS ESI+	3.988	201.091	[M+H]+	C13H12O2	1.74	3-Phenoxybenzylalcohol	Alcohols	massbank	level 2
262	M361T241	LC-MS/MS ESI+	4.015	361.15	[M+H]+	C20H22N2O3	0.36	Perivine	Alkaloids and their derivatives	massbank	level 2
263	M130T242	LC-MS/MS ESI+	4.04	130.065	[M+H]+	C9H9NO	-0.23	Indole-3-carbinol	Indole and its derivatives	massbank	level 2
264	M233T243	LC-MS/MS ESI+	4.047	233.15	[M+H]+	C10H20N2O4	0.73	Threonylleucine	Amino acids and their derivatives	massbank	level 2
265	M168T243	LC-MS/MS ESI+	4.052	168.102	[M+H]+	C9H13NO2	0	3-Methoxytyramine	Amines	massbank	level 2
266	M176T243	LC-MS/MS ESI+	4.053	176.071	[M+H]+	C10H9NO2	0.11	Indoleacetic acid	Indole and its derivatives	massbank	level 2
267	M153T246	LC-MS/MS ESI+	4.093	153.055	[M+H]+	C8H8O3	0.2	3-Hydroxyphenylacetic acid	Phenols	massbank	level 2
268	M273T248	LC-MS/MS ESI+	4.131	273.076	[M+H-H2O]+	C15H12O5	-0.33	Naringenin	Flavonoids	massbank	level 2
269	M181T250	LC-MS/MS ESI+	4.164	181.049	[M+H]+	C9H8O4	-0.83	4-Hydroxyphenylpyruvic acid	Organic acids and their derivatives	massbank	level 2
270	M471T250	LC-MS/MS ESI+	4.167	471.151	[M+H]+	C21H26O12	3.1	Plumieride	Terpenes	massbank	level 2
271	M97T253	LC-MS/MS ESI+	4.21	97.0289	[M+H]+	C3H6O2	-11.34	Propionic acid	Organic acids and their derivatives	massbank	level 2
272	M136T253	LC-MS/MS ESI+	4.216	136.047	[M+H]+	C4H7N3O	-7.42	Creatinine	Amino acids and their derivatives	massbank	level 2
273	M351T253	LC-MS/MS ESI+	4.223	351.156	[M+H]+	C20H24O4	-0.94	1,7-bis(4-hydroxyphenyl)-5-methoxyheptan-3-one	Flavonoids	massbank	level 2
274	M299T254	LC-MS/MS ESI+	4.225	299.171	[M+H]+	C17H14O5	-0.74	Retusin 7-methyl ether	Flavonoids	massbank	level 2
275	M138T254	LC-MS/MS ESI+	4.237	138.091	[M+H]+	C8H11NO	-0.22	2-Hydroxyphenethylamine	Amines	massbank	level 2
276	M164T255	LC-MS/MS ESI+	4.249	164.045	[M+H]+	C7H5N3O2	-2.19	7-Nitroindazole	Indole and its derivatives	massbank	level 2
277	M156T256	LC-MS/MS ESI+	4.264	156.102	[M+ACN+Na]+	C8H13NO2	-1.86	N-Acetylcaprolactam	Amines	massbank	level 2
278	M118T261	LC-MS/MS ESI+	4.346	118.065	[M+H+	C8H7N	0.93	Indole	Indole and its derivatives	massbank	level 2
279	M314T261	LC-MS/MS ESI+	4.354	314.132	[M+H]+	C16H21NO4	6.05	Piperlotine C	Alkaloids and their derivatives	massbank	level 2
280	M391T261	LC-MS/MS ESI+	4.356	391.178	[M+H]+	C21H26O7	-5.93	Rosmic acid	Terpenes	massbank	level 2
281	M271T262	LC-MS/MS ESI+	4.362	271.109	[M+H+	C15H20O2	-2.58	Alantolactone	Lactones	massbank	level 2
282	M105T263	LC-MS/MS ESI+	4.383	105.07	[M+H]+	C8H8	-1.9	Styrene	Others	massbank	level 2
283	M194T263	LC-MS/MS ESI+	4.39	194.099	[M+H]+	C14H11N	2.27	2-phenyl-1H-Indole	Indole and its derivatives	GNPS	level 2
284	M471T263	LC-MS/MS ESI+	4.391	471.13	[M+H]+	C22H24O10	-0.57	Isosakuranin	Flavonoids	massbank	level 2
285	M163T264	LC-MS/MS ESI+	4.401	163.05	[M+H]+	C10H14N2	-21.53	Anabasine Hydrochloride	Alkaloids and their derivatives	massbank	level 2
286	M183T266	LC-MS/MS ESI+	4.437	183.065	[M+H]+	C9H10O4	0.49	Syringaldehyde	Phenols	massbank	level 2
287	M465T268	LC-MS/MS ESI+	4.46	465.109	[M+H]+	C21H21ClN2O8	0.19	Demeclocycline	Phenylpropanoids	massbank	level 2
288	M327T269	LC-MS/MS ESI+	4.483	327.119	[M+H]+	C17H20O5	-1.77	Dendrophenol	Phenols	massbank	level 2
289	M465T274	LC-MS/MS ESI+	4.568	465.101	[M+H]+	C21H20O12	1.31	Myricitrin	Flavonoids	massbank	level 2
290	M170T275	LC-MS/MS ESI+	4.581	170.053	[M+H]+	C10H19NO	-3.65	Lupinine	Alkaloids and their derivatives	massbank	level 2
291	M167T294	LC-MS/MS ESI+	4.9	167.143	[M+H]+	C11H18O	-0.84	Dihydrojasmone	Others	massbank	level 2
292	M197T295	LC-MS/MS ESI+	4.909	197.081	[M+H]+	C10H12O4	0	2-hydroxy-4-(4-hydroxyphenyl)butanoic acid	Organic acids and their derivatives	massbank	level 2
293	M253T299	LC-MS/MS ESI+	4.991	253.07	[M+H]+	C13H14N2O	-13.08	Harmaline	Alkaloids and their derivatives	massbank	level 2
294	M235T300	LC-MS/MS ESI+	5.003	235.06	[M+H]+	C10H12O5	0.04	Methyl 4-hydroxy-3,5-dimethoxybenzoate	Benzoic acid and its derivatives	massbank	level 2
295	M409T301	LC-MS/MS ESI+	5.024	409.16	[M+H]+	C22H26O6	0.39	(+)-Eudesmin	Phenylpropanoids	massbank	level 2
296	M127T302	LC-MS/MS ESI+	5.03	127.039	[M+H]+	C6H6O3	0	Maltol	Alcohols	massbank	level 2
297	M105T302	LC-MS/MS ESI+	5.039	105.07	[M+H]+	C3H8N2O2	2.28	2,3-Diaminopropionic acid	Amino acids and their derivatives	massbank	level 2
298	M103T308	LC-MS/MS ESI+	5.136	103.123	[M+H]+	C5H14N2	2.81	Cadaverine	Amines	massbank	level 2
299	M139T310	LC-MS/MS ESI+	5.16	139.049	[M+H]+	C6H6N2O2	-6.11	Urocanic acid	Organic acids and their derivatives	massbank	level 2
300	M283T310	LC-MS/MS ESI+	5.168	283.117	[M+H]+	C17H14O4	0.74	3,7-Dimethoxyflavone	Flavonoids	massbank	level 2
301	M459T310	LC-MS/MS ESI+	5.17	459.129	[M+H]+	C21H24O10	-2.5	Phloridzin	Flavonoids	massbank	level 2
302	M297T311	LC-MS/MS ESI+	5.191	297.076	[M+H]+	C17H12O5	-1.14	(2-Oxo-2H-chromen-7-yloxy)-phenyl-acetic acid	Phenylpropanoids	GNPS	level 2
303	M453T317	LC-MS/MS ESI+	5.278	453.139	[M+H]+	C21H24O11	-0.75	Epicatechin 8-C-beta-D-glucopyranoside	Flavonoids	massbank	level 2
304	M163T322	LC-MS/MS ESI+	5.37	163.039	[M+H]+	C9H6O3	0	Umbelliferone	Phenylpropanoids	massbank	level 2
305	M155T324	LC-MS/MS ESI+	5.393	155.034	[M+H]+	C7H6O4	-3.35	Protocatechuic acid	Phenylpropanoids	massbank	level 2
306	M187T334	LC-MS/MS ESI+	5.564	187.075	[M+H]+	C12H10O2	-0.48	1-Naphthoic acid methyl ester	Organic acids and their derivatives	massbank	level 2
307	M223T334	LC-MS/MS ESI+	5.568	223.096	[M+H]+	C12H14O4	0	Monoisobutyl Phthalic acid	Benzoic acid and its derivatives	massbank	level 2
308	M264T334	LC-MS/MS ESI+	5.569	264.123	[M+H-H2O]+	C14H14O4	-1.51	Prenyletin	Phenylpropanoids	massbank	level 2
309	M221T335	LC-MS/MS ESI+	5.581	221.057	[M+H]+	C8H10N2O4	14.84	Mimosine	Amino acids and their derivatives	massbank	level 2
310	M270T335	LC-MS/MS ESI+	5.583	270.089	[M+H]+	C10H17NO6	-13.44	Linamarin	Amino acids and their derivatives	massbank	level 2
311	M230T335	LC-MS/MS ESI+	5.585	230.063	[M+H]+	C8H11N3O3S	14.3	Lamivudine	Nucleosides, Nucleotides and Analogs	massbank	level 2
312	M175T336	LC-MS/MS ESI+	5.595	175.075	[M+H]+	C11H10O2	0.74	Juarezic Acid	Organic acids and their derivatives	massbank	level 2
313	M160T338	LC-MS/MS ESI+	5.634	160.075	[M+H]+	C10H9NO	-3.69	N-Acetylindole	Indole and its derivatives	massbank	level 2
314	M325T338	LC-MS/MS ESI+	5.641	325.14	[M+H]+	C18H22O4	0.77	Nordihydroguaiaretate	Phenylpropanoids	massbank	level 2
315	M150T341	LC-MS/MS ESI+	5.68	150.063	[M+H]+	C5H11NO2S	21.06	Methionine	Amino acids and their derivatives	massbank	level 2
316	M213T341	LC-MS/MS ESI+	5.68	213.115	[M+H]+	C13H12N2O	-7.93	Harmine	Alkaloids and their derivatives	massbank	level 2
317	M163T341	LC-MS/MS ESI+	5.681	163.04	[M+H]+	C9H6O3	-0.61	4-Coumaryl Alcohol	Phenylpropanoids	massbank	level 2
318	M343T341	LC-MS/MS ESI+	5.683	343.174	[M+H]+	C20H24NO4+	12.73	Magnoflorine	Alkaloids and their derivatives	massbank	level 2
319	M307T342	LC-MS/MS ESI+	5.699	307.079	[M+H]+	C13H16O7	0.68	1-O-Benzoyl-beta-D-glucopyranose	Sugars	GNPS	level 2
320	M685T347	LC-MS/MS ESI+	5.775	359.149	[M+H]+	C32H42O16	0.08	Pinoresinol diglucoside	Phenylpropanoids	massbank	level 2
321	M161T360	LC-MS/MS ESI+	6.003	161.061	[M+H-H2O]+	C4H14Cl2N2	0.56	Putrescine dihydrochloride	Amines	massbank	level 2
322	M285T362	LC-MS/MS ESI+	6.04	285.133	[M+H]+	C14H20O6	0.84	2-Phenylethyl beta-D-glucopyranoside	Sugars	GNPS	level 2
323	M193T367	LC-MS/MS ESI+	6.113	193.095	[M+H]+	C10H18O	-17.87	Chrysanthemyl Alcohol	Terpenes	massbank	level 2
324	M149T374	LC-MS/MS ESI+	6.233	149.096	[M+H]+	C10H12O	-0.47	Anethole	Phenols	massbank	level 2
325	M137T376	LC-MS/MS ESI+	6.26	137.07	[M+H]+	C7H9N2O	-2.55	1-Methylnicotinamide	Amines	massbank	level 2
326	M187T377	LC-MS/MS ESI+	6.282	187.085	[M+H]+	C11H10N2O	-6.41	L-Oxonoreleagnine	Amino acids and their derivatives	massbank	level 2
327	M521T377	LC-MS/MS ESI+	6.282	521.202	[M+H]+	C26H32O11	-0.83	Pinoresinol 4-O-glucoside	Phenylpropanoids	massbank	level 2
328	M359T379	LC-MS/MS ESI+	6.315	359.17	[M+H]+	C21H24N2O2	-0.5	Tabersonine	Alkaloids and their derivatives	massbank	level 2
329	M247T380	LC-MS/MS ESI+	6.336	247.096	[M+H]+	C14H14O4	-0.45	Diallyl phthalate	Benzoic acid and its derivatives	massbank	level 2
330	M323T380	LC-MS/MS ESI+	6.338	323.128	[M+H]+	C20H18O4	-0.09	Neobavaisoflavone	Flavonoids	massbank	level 2
331	M155T381	LC-MS/MS ESI+	6.35	155.143	[M+H]+	C10H18O	0	Linalool	Terpenes	massbank	level 2
332	M411T381	LC-MS/MS ESI+	6.353	411.092	[M+H]+	C20H20O8	-19.24	Artemitin	Flavonoids	massbank	level 2
333	M171T381	LC-MS/MS ESI+	6.357	171.138	[M+H]+	C10H18O2	-0.53	delta-Decalactone	Lactones	massbank	level 2
334	M225T383	LC-MS/MS ESI+	6.385	225.149	[M+H]+	C13H20O3	0.71	Methyl Jasmonate	Lipids	massbank	level 2
335	M341T389	LC-MS/MS ESI+	6.48	341.138	[M+H]+	C20H20O5	0.18	alpha-Guaiaconic acid	Organic acids and their derivatives	GNPS	level 2
336	M175T390	LC-MS/MS ESI+	6.494	175.04	[M+H+MeOH]+1	C8H8O3	-1.2	Vanillin	Phenols	massbank	level 2
337	M280T394	LC-MS/MS ESI+	6.563	280.107	[M+H]+	C16H10N2O2	-4.14	Indigo Carmine	Indole and its derivatives	massbank	level 2
338	M147T396	LC-MS/MS ESI+	6.601	147.044	[M+H]+	C9H6O2	0.14	Coumarin	Phenylpropanoids	massbank	level 2
339	M115T397	LC-MS/MS ESI+	6.61	115.051	[M+H-H2O]+	C4H6N2O2	7.56	Dihydrouracil	Nucleosides, Nucleotides and Analogs	massbank	level 2
340	M211T397	LC-MS/MS ESI+	6.611	211.161	[M+H]+	C9H18N6	7.39	Altretamine	Amines	massbank	level 2
341	M227T398	LC-MS/MS ESI+	6.638	227.164	[M+H]+	C13H22O3	1.41	Methyl Dihydrojasmonate	Lipids	massbank	level 2
342	M113T398	LC-MS/MS ESI+	6.64	113.025	[M+H]+	C4H4N2O2	-17.34	Uracil	Nucleosides, Nucleotides and Analogs	massbank	level 2
343	M225T402	LC-MS/MS ESI+	6.699	225.055	[M+H]+	C14H8O3	1.47	2-Hydroxyanthraquinone	Anthraquinones	massbank	level 2
344	M305T405	LC-MS/MS ESI+	6.747	305.066	[M+H-H2O]+	C15H12O7	0.1	Taxifolin-(+/-)	Flavonoids	massbank	level 2
345	M147T406	LC-MS/MS ESI+	6.772	147.052	[M+H]+	C8H6N2O	-17.34	4(3H)-quinazolinone	Others	massbank	level 2
346	M169T408	LC-MS/MS ESI+	6.799	169.05	[M+H]+	C8H8O4	0.83	2,6-Dimethoxyquinone	Anthraquinones	massbank	level 2
347	M178T421	LC-MS/MS ESI+	7.022	178.048	[M+H]+	C6H11NO3S	13.26	(R)C(S)S-Alliin	Amino acids and their derivatives	massbank	level 2
348	M125T429	LC-MS/MS ESI+	7.158	125.06	[M+H+MeOH]+1	C5H10O2	-0.4	Isovaleric acid	Lipids	massbank	level 2
349	M369T430	LC-MS/MS ESI+	7.159	369.12	[M+H]+	C17H20O9	0	Sinapoyl	Phenylpropanoids	massbank	level 2
350	M149T433	LC-MS/MS ESI+	7.218	149.06	[M+H]+	C9H8O2	0.07	cis-Cinnamic acid	Phenylpropanoids	massbank	level 2
351	M301T435	LC-MS/MS ESI+	7.249	301.113	[M+H]+	C16H16N2O4	0.8	5-Nitro-2-(3-phenylpropylamino)benzoic acid	Benzoic acid and its derivatives	GNPS	level 2
352	M153T440	LC-MS/MS ESI+	7.327	153.097	[M+H]+	C8H12N2O	-0.85	2-Isopropyl-6-methyl-pyrimidin-4-ol	Nucleosides, Nucleotides and Analogs	massbank	level 2
353	M151T440	LC-MS/MS ESI+	7.335	151.076	[M+H]+	C9H10O2	0.93	2-Methoxy-4-vinylphenol	Phenols	massbank	level 2
354	M259T441	LC-MS/MS ESI+	7.346	259.092	[M+NH4]+	C10H14N2O6	-1.08	1-Methylpseudouridine	Nucleosides, Nucleotides and Analogs	massbank	level 2
355	M341T441	LC-MS/MS ESI+	7.35	341.21	[M+H]+	C20H30O3	-0.09	Steviol	Terpenes	massbank	level 2
356	M267T448	LC-MS/MS ESI+	7.466	267.092	[M+H]+	C16H12NO3+	6.25	Lycobetaine	Alkaloids and their derivatives	massbank	level 2
357	M165T452	LC-MS/MS ESI+	7.527	165.055	[M+H-NH3]+1	C9H8O3	0.12	P-Coumaric acid	Phenylpropanoids	massbank	level 2
358	M142T452	LC-MS/MS ESI+	7.538	142.032	[M+H]+	C2H8NO4P	21.98	O-Phosphoethanolamine	Organic acids and their derivatives	massbank	level 2
359	M179T453	LC-MS/MS ESI+	7.549	179.071	[M+H]+	C10H10O3	-1.01	Methoxycinnamic acid	Phenylpropanoids	massbank	level 2
360	M302T454	LC-MS/MS ESI+	7.569	302.125	[M+H]+	C19H15N3O	-13.84	Dehydroevodiamine	Amines	massbank	level 2
361	M469T457	LC-MS/MS ESI+	7.621	469.133	[M+H]+	C19H26O12	1.36	Daphylloside	Terpenes	massbank	level 2
362	M353T460	LC-MS/MS ESI+	7.674	353.084	[M+H]+	C14H18O9	-0.51	4-(Hexopyranosyloxy)-3-Methoxybenzoic acid	Benzoic acid and its derivatives	GNPS	level 2
363	M245T461	LC-MS/MS ESI+	7.686	245.06	[M+H]+	C15H10O2	-1.18	2-methylanthra-9,10-quinone	Anthraquinones	massbank	level 2
364	M271T462	LC-MS/MS ESI+	7.707	271.135	[M+H]+	C16H14O4	4.94	Alpinetin	Flavonoids	massbank	level 2
365	M299T463	LC-MS/MS ESI+	7.719	299.131	[M+H]+	C19H22O3	-9.29	Ostruthin	Terpenes	massbank	level 2
366	M179T464	LC-MS/MS ESI+	7.725	179.07	[M+H]+	C10H10O3	0.39	3-Methoxycinnamic acid	Phenylpropanoids	massbank	level 2
367	M271T466	LC-MS/MS ESI+	7.759	271.096	[M+H]+	C16H14O4	0.44	Isoimperatorin	Phenylpropanoids	GNPS	level 2
368	M174T466	LC-MS/MS ESI+	7.769	174.136	[M+H]+	C12H15N	19.35	Diethylphosphate	Organic acids and their derivatives	massbank	level 2
369	M341T466	LC-MS/MS ESI+	7.773	341.139	[M+H]+	C20H20O5	1.35	8-Prenylnaringenin	Flavonoids	massbank	level 2
370	M271T468	LC-MS/MS ESI+	7.799	271.133	[M+H-H2O]+	C17H18O3	-0.11	E-Resveratrol trimethyl ether	Others	massbank	level 2
371	M299T470	LC-MS/MS ESI+	7.825	299.128	[M+H]+	C18H18O4	-0.53	Enterolactone	Phenylpropanoids	massbank	level 2
372	M239T470	LC-MS/MS ESI+	7.831	239.092	[M+H]+	C12H14O5	2.93	3,4,5-Trimethoxycinnamic acid	Phenylpropanoids	massbank	level 2
373	M465T474	LC-MS/MS ESI+	7.893	465.102	[M+H]+	C21H20O12	-0.73	Quercetin 3-galactoside	Flavonoids	GNPS	level 2
374	M265T479	LC-MS/MS ESI+	7.977	265.118	[M+H]+	C13H16N2O4	-0.57	Alpha-N-Phenylacetyl-L-glutamine	Amino acids and their derivatives	massbank	level 2
375	M433T479	LC-MS/MS ESI+	7.991	433.186	[M+H]+	C23H28O8	0.78	Salvinorin A	Terpenes	massbank	level 2
376	M287T481	LC-MS/MS ESI+	8.011	287.064	[M+H]+	C15H10O6	14.04	Fisetin	Flavonoids	massbank	level 2
377	M611T489	LC-MS/MS ESI+	8.154	611.161	[M+H]+	C27H30O16	0.51	Panasenoside	Flavonoids	massbank	level 2
378	M189T497	LC-MS/MS ESI+	8.28	189.133	[M+H]+	C7H16N4O2	-6.24	Homo-L-Arginine	Amino acids and their derivatives	massbank	level 2
379	M345T504	LC-MS/MS ESI+	8.405	345.158	[M+H]+	C20H22N2O2	-6.63	Gelsemine	Alkaloids and their derivatives	massbank	level 2
380	M597T511	LC-MS/MS ESI+	8.52	597.146	[M+H]+	C26H28O16	2.14	Quercetin-3-O-vicianoside	Flavonoids	massbank	level 2
381	M245T511	LC-MS/MS ESI+	8.524	245.138	[M+H]+	C12H20O5	-0.37	4-Oxododecanedioic acid	Organic acids and their derivatives	GNPS	level 2
382	M228T512	LC-MS/MS ESI+	8.541	228.065	[M+H]+	C11H11NO3	8.07	Cinnamoylglycine	Amino acids and their derivatives	massbank	level 2
383	M188T513	LC-MS/MS ESI+	8.553	188.1	[M+H]+	C10H15NO	-1.38	Hordenine	Alkaloids and their derivatives	massbank	level 2
384	M369T525	LC-MS/MS ESI+	8.756	369.163	[M+H+	C20H26O5	9.1	Isorosmanol	Terpenes	massbank	level 2
385	M531T526	LC-MS/MS ESI+	8.766	531.148	[M+H]+	C24H28O12	1.49	Scutellarioside II	Phenylpropanoids	massbank	level 2
386	M249T530	LC-MS/MS ESI+	8.83	249.118	[M+H]+	C13H16N2O3	-6.38	6-Hydroxymelatonin	Indole and its derivatives	GNPS	level 2
387	M387T530	LC-MS/MS ESI+	8.833	387.2	[M+H]+	C17H22O10	-2.07	Sinapoylhexoside	Phenylpropanoids	massbank	level 2
388	M253T532	LC-MS/MS ESI+	8.859	253.078	[M+H]+	C14H14O3	-8.97	Osthenol	Phenylpropanoids	massbank	level 2
389	M148T534	LC-MS/MS ESI+	8.893	148.076	[M+H]+	C9H9NO	1.15	Cinnamamide	Phenylpropanoids	massbank	level 2
390	M239T541	LC-MS/MS ESI+	9.019	239.099	[M+H]+	C15H10O3	0.46	3-Hydroxyflavone	Flavonoids	massbank	level 2
391	M191T543	LC-MS/MS ESI+	9.048	191.079	[M+H]+	C5H7N3O4	6.59	Azaserine	Amino acids and their derivatives	massbank	level 2
392	M147T543	LC-MS/MS ESI+	9.05	147.132	[M+H]+	[C7H16NO2]+	15.97	Acetylcholine	Others	massbank	level 2
393	M187T545	LC-MS/MS ESI+	9.077	187.133	[M+H]+	C10H18O3	15.12	10-Hydroxy-2-Decenoic acid	Organic acids and their derivatives	massbank	level 2
394	M165T545	LC-MS/MS ESI+	9.085	165.021	[M+H]+	C10H12O2	-18.3	Eugenol	Phenols	massbank	level 2
395	M373T546	LC-MS/MS ESI+	9.101	373.129	[M+H]+	C20H20O7	-0.75	Tangeritin	Flavonoids	massbank	level 2
396	M219T547	LC-MS/MS ESI+	9.123	219.066	[M+H]+	C12H10O4	1.42	4-Methylumbelliferyl acetate	Phenylpropanoids	massbank	level 2
397	M616T551	LC-MS/MS ESI+	9.182	616.267	[M+H]+	C34H37N3O8	2.56	Dicaffeoyl Coumaroyl Spermidine	Phenylpropanoids	massbank	level 2
398	M161T551	LC-MS/MS ESI+	9.186	161.06	[M+ACN+H]+	C10H8O2	0.62	6-Methylcoumarin	Phenylpropanoids	massbank	level 2
399	M369T552	LC-MS/MS ESI+	9.196	369.149	[M+H]+	C16H26O8	-3.96	Jasminoside B	Sugars	massbank	level 2
400	M191T567	LC-MS/MS ESI+	9.444	191.07	[M+H]+	C6H10N2O5	0.31	2-Ureidopentanedioic acid	Amino acids and their derivatives	massbank	level 2
401	M465T574	LC-MS/MS ESI+	9.569	465.104	[M+H]+	C21H20O12	2.21	Isoquercitrin	Flavonoids	massbank	level 2
402	M303T574	LC-MS/MS ESI+	9.571	303.056	[M+H]+	C15H10O7	11.38	Quercetin	Flavonoids	massbank	level 2
403	M119T577	LC-MS/MS ESI+	9.624	119.08	[M+H]+	C4H10N2O2	-14.02	beta-N-Methylaminoalanine	Amino acids and their derivatives	massbank	level 2
404	M589T579	LC-MS/MS ESI+	9.653	589.148	[M+H]+	C26H30O14	-3.82	Mulberroside F	Flavonoids	massbank	level 2
405	M389T585	LC-MS/MS ESI+	9.746	389.214	[M+H]+	C19H32O8	-1.34	Hexose	Sugars	massbank	level 2
406	M151T586	LC-MS/MS ESI+	9.765	151.084	[M+K]+	C8H10N2O	-17.47	4`-Aminoacetanilide	Amines	massbank	level 2
407	M449T587	LC-MS/MS ESI+	9.787	449.229	[M+H]+	C21H36O10	-3.18	Atractyloside A	Terpenes	massbank	level 2
408	M192T591	LC-MS/MS ESI+	9.849	192.066	[M+H]+	C10H9NO3	0.1	(2-Oxo-2,3-dihydro-1H-indol-3-yl)acetic acid	Organic acids and their derivatives	massbank	level 2
409	M144T594	LC-MS/MS ESI+	9.907	144.076	[M+H]+	C10H9N	15.34	1-Naphthylamine	Amines	massbank	level 2
410	M435T600	LC-MS/MS ESI+	9.998	435.129	[M+H]+	C21H22O10	1.13	Engeletin	Flavonoids	massbank	level 2
411	M453T600	LC-MS/MS ESI+	10	453.117	[M+H]+	C18H22O11	-1.74	Asperuloside	Terpenes	massbank	level 2
412	M229T603	LC-MS/MS ESI+	10.046	229.076	[M+H]+	C11H14N2O	11.57	Cytisine	Alkaloids and their derivatives	massbank	level 2
413	M146T606	LC-MS/MS ESI+	10.098	146.077	[M+H]+	C6H11NO3	20.74	4-Acetamidobutanoic acid	Amino acids and their derivatives	massbank	level 2
414	M156T607	LC-MS/MS ESI+	10.124	156.075	[M+H]+	C6H9N3O2	-8.2	3-(1-Pyrazolyl)-alanine	Amino acids and their derivatives	massbank	level 2
415	M219T612	LC-MS/MS ESI+	10.192	219.108	[M+H]+	C15H21N3O2	0.14	Physostigmine	Alkaloids and their derivatives	massbank	level 2
416	M174T613	LC-MS/MS ESI+	10.223	174.064	[M+H]+	C10H7NO2	20.74	Quinaldic acid	Organic acids and their derivatives	massbank	level 2
417	M185T614	LC-MS/MS ESI+	10.241	185.154	[M+H]+	C11H20O2	0.16	delta-Undecalactone	Lactones	massbank	level 2
418	M369T615	LC-MS/MS ESI+	10.252	369.133	[M+H]+	C21H20O6	-0.33	Curcumin	Phenylpropanoids	massbank	level 2
419	M343T615	LC-MS/MS ESI+	10.254	343.09	[M+H]+	C20H16O4	-0.09	Corylin	Flavonoids	massbank	level 2
420	M291T619	LC-MS/MS ESI+	10.311	291.098	[M+H]+	C14H14N2O5	0.1	N6-Carbamoyl-L-threonyladenosine	Amino acids and their derivatives	massbank	level 2
421	M199T627	LC-MS/MS ESI+	10.447	199.121	[M+H]+	C13H14N2	6.28	3-(1,2,3,6-tetrahydropyridin-4-yl)-1H-indole	Indole and its derivatives	massbank	level 2
422	M273T636	LC-MS/MS ESI+	10.602	273.077	[M+H]+	C15H14O5	-0.77	Phloretin	Flavonoids	massbank	level 2
423	M305T647	LC-MS/MS ESI+	10.786	305.054	[M+H]+	C10H13N2O7P	3.7	Thymidine-3',5'-cyclic monophosphate	Nucleosides, Nucleotides and Analogs	massbank	level 2
424	M251T661	LC-MS/MS ESI+	11.019	251.167	[M+H]+	C15H22O3	-8.44	Lychnopholic acid	Terpenes	massbank	level 2
425	M611T663	LC-MS/MS ESI+	11.045	611.18	[M+H]+	C29H32O13	10.1	Etoposide	Phenylpropanoids	massbank	level 2
426	M159T670	LC-MS/MS ESI+	11.167	159.029	[M+NH4]+	C5H4N4O	10.82	Hypoxanthine	Nucleosides, Nucleotides and Analogs	massbank	level 2
427	M303T671	LC-MS/MS ESI+	11.177	303.048	[M+H]+	C15H10O7	-0.73	Bracteatin	Flavonoids	massbank	level 2
428	M303T679	LC-MS/MS ESI+	11.32	303.049	[M+H]+	C15H11O7	-1.42	Delphinidin	Flavonoids	massbank	level 2
429	M121T684	LC-MS/MS ESI+	11.408	121.062	[M+H]+	C8H11NO	-23.05	Tyramine	Amines	massbank	level 2
430	M415T695	LC-MS/MS ESI+	11.583	415.174	[M+H]+	C23H20O6	-3.59	Dehydrorotenone	Flavonoids	massbank	level 2
431	M247T700	LC-MS/MS ESI+	11.66	247.139	[M+H]+	C14H18N2O2	-5.5	Hypaphorine	Amino acids and their derivatives	massbank	level 2
432	M241T700	LC-MS/MS ESI+	11.673	241.049	[M+H-H2O]+	C14H8O4	-0.37	Alizarin	Anthraquinones	massbank	level 2
433	M171T701	LC-MS/MS ESI+	11.684	171.055	[M+H]+	C7H10N2OS	20.64	Propylthiouracil	Nucleosides, Nucleotides and Analogs	massbank	level 2
434	M449T701	LC-MS/MS ESI+	11.689	449.107	[M+H]+	C21H21O11	0.2	Cyanidin-3-O-glucoside	Flavonoids	massbank	level 2
435	M465T703	LC-MS/MS ESI+	11.713	465.104	[M+H]+	C21H20O12	-2.24	quercetin-3-O-beta-glucopyranoside	Flavonoids	massbank	level 2
436	M449T711	LC-MS/MS ESI+	11.849	449.109	[M+H]+	C21H20O11	-0.56	kaempferol-7-O-hexoside	Flavonoids	massbank	level 2
437	M435T721	LC-MS/MS ESI+	12.011	435.093	[M+H]+	C21H19BrN6	0.85	Quercetin-3-D-xyloside	Flavonoids	massbank	level 2
438	M287T721	LC-MS/MS ESI+	12.019	287.054	[M+H]+	C15H11O6	-0.21	Cyanidin	Flavonoids	massbank	level 2
439	M317T734	LC-MS/MS ESI+	12.234	317.065	[M+H]+	C16H13O7	0	Petunidin	Flavonoids	massbank	level 2
440	M341T739	LC-MS/MS ESI+	12.314	341.181	[M+H]+	C20H24N2O3	-13.22	Yohimbic Acid	Alkaloids and their derivatives	massbank	level 2
441	M153T747	LC-MS/MS ESI+	12.455	153.056	[M+H]+	C19H26O12	4.51	Gaultherin	Phenols	massbank	level 2
442	M291T751	LC-MS/MS ESI+	12.509	291.088	[M+H]+	C15H16O7	0.41	Catechin	Flavonoids	GNPS	level 2
443	M259T752	LC-MS/MS ESI+	12.53	259.099	[M+H]+	C15H14O4	-4.13	Phebalosin	Phenylpropanoids	massbank	level 2
444	M259T764	LC-MS/MS ESI+	12.729	259.097	[M+H]+	C15H14O4	-0.12	Ononetin	Flavonoids	massbank	level 2
445	M455T766	LC-MS/MS ESI+	12.764	455.225	[M+H]+	C22H40O7	-12.61	Agaric Acid	Organic acids and their derivatives	massbank	level 2
446	M117T773	LC-MS/MS ESI+	12.877	117.089	[M+H]+	C6H12O2	-15.8	trans-Cyclohexane-1,2-diol	Alcohols	massbank	level 2
447	M305T778	LC-MS/MS ESI+	12.97	305.149	[M+H]+	C19H22O2	-2.49	Miltirone	Lipids	massbank	level 2
448	M553T788	LC-MS/MS ESI+	13.138	553.109	[M+H]+	C31H20O10	-2.22	Bilobetin	Flavonoids	massbank	level 2
449	M287T798	LC-MS/MS ESI+	13.306	287.067	[M+H]+	C15H20O3	-6.06	Parthenolide	Terpenes	massbank	level 2
450	M133T800	LC-MS/MS ESI+	13.337	133.101	[M+H]+	C10H14O	1.8	Cuminyl alcohol	Terpenes	massbank	level 2
451	M161T807	LC-MS/MS ESI+	13.453	161.096	[M+ACN+H]+	C6H12N2O3	24.83	D-Alanyl-D-alanine	Amino acids and their derivatives	massbank	level 2
452	M154T832	LC-MS/MS ESI+	13.862	154.048	[M+H]+	C7H7NO3	-11.94	Mesalazine	Benzoic acid and its derivatives	massbank	level 2
453	M195T832	LC-MS/MS ESI+	13.865	195.183	[M+H]+	C13H22O	16.91	Geranylacetone	Terpenes	massbank	level 2
454	M303T836	LC-MS/MS ESI+	13.93	303.197	[M+H]+	C19H26O3	6.23	2-Methoxyestradiol	Lipids	massbank	level 2
455	M471T839	LC-MS/MS ESI+	13.978	471.088	[M+H]+	C18H19N2O11P	-0.51	Kaempferol-3-O-glucoside	Flavonoids	massbank	level 2
456	M259T840	LC-MS/MS ESI+	13.999	259.058	[M+H]+	C12H12O5	-0.12	5,6,7-Trimethoxycoumarin	Phenylpropanoids	massbank	level 2
457	M213T841	LC-MS/MS ESI+	14.01	213.185	[M+H]+	C13H24O2	-0.23	delta-Tridecalactone	Lactones	massbank	level 2
458	M119T849	LC-MS/MS ESI+	14.154	119.065	[M+H]+	C5H10O3	20.88	Methyl-3-Hydroxybutyric acid	Lipids	massbank	level 2
459	M271T851	LC-MS/MS ESI+	14.188	271.102	[M+H]+	C15H10O5	1.36	Galangin	Flavonoids	massbank	level 2
460	M231T856	LC-MS/MS ESI+	14.259	231.143	[M+H]+	C15H18O2	11.77	Lindenenol	Alcohols	massbank	level 2
461	M188T859	LC-MS/MS ESI+	14.311	188.092	[M+H]+	C8H13NO4	5.53	5-Acetamido-4-Oxohexanoic acid	Organic acids and their derivatives	GNPS	level 2
462	M341T865	LC-MS/MS ESI+	14.422	341.142	[M+H]+	C17H18O5	2.93	1-(2,4-dihydroxyphenyl)-2-(3,5-dimethoxyphenyl)propan-1-one	Flavonoids	massbank	level 2
463	M323T866	LC-MS/MS ESI+	14.429	323.132	[M+H]+	C20H18O4	4.64	Licoflavone A	Flavonoids	massbank	level 2
464	M301T866	LC-MS/MS ESI+	14.441	301.07	[M+ACN+Na]+	C16H12O6	-0.5	Koparin	Flavonoids	massbank	level 2
465	M325T867	LC-MS/MS ESI+	14.457	325.071	[M+H]+	C16H14O6	4.12	Hesperetin	Flavonoids	massbank	level 2
466	M279T867	LC-MS/MS ESI+	14.458	279.101	[M+H]+	C10H18N2O5S	0.54	gamma-Glutamylmethionine	Amino acids and their derivatives	massbank	level 2
467	M221T868	LC-MS/MS ESI+	14.461	221.044	[M+H-NH3]+1	C6H14O6	7.06	Mannitol	Alcohols	massbank	level 2
468	M343T868	LC-MS/MS ESI+	14.47	343.08	[M+H]+	C19H14NO4+	-0.73	Coptisine	Alkaloids and their derivatives	massbank	level 2
469	M343T873	LC-MS/MS ESI+	14.545	343.213	[M+H]+	C19H23N3O2	-0.9	Ergonovine	Alkaloids and their derivatives	massbank	level 2
470	M341T876	LC-MS/MS ESI+	14.594	341.138	[M+H]+	C20H20O5	0	Matairesinol	Phenylpropanoids	massbank	level 2
471	M1030T878	LC-MS/MS ESI+	14.625	1029.52	[M+H]+	C51H80O21	-2.02	Soyasapogenol B	Terpenes	massbank	level 2
472	M503T878	LC-MS/MS ESI+	14.625	503.264	[M+H+	C26H40O8	4.17	Neoandrographolide	Terpenes	massbank	level 2
473	M272T878	LC-MS/MS ESI+	14.639	272.118	[M+H]+	C16H17NO3	-6.28	(R)-Higenamine	Amines	massbank	level 2
474	M343T881	LC-MS/MS ESI+	14.691	343.221	[M+H]+	C20H32O3	4.2	Ginkgoic acid	Organic acids and their derivatives	massbank	level 2
475	M135T887	LC-MS/MS ESI+	14.791	135.117	[M+H]+	C10H16O	-1.41	(-)-trans-Carveol	Terpenes	massbank	level 2
476	M467T889	LC-MS/MS ESI+	14.816	467.278	[M+H]+	C30H34N4O	-3.53	1-Hydroxyusambarine	Alkaloids and their derivatives	massbank	level 2
477	M435T891	LC-MS/MS ESI+	14.856	435.13	[M+H]+	C21H22O10	-1.1	Naringenin-7-O-beta-D-glucoside	Flavonoids	massbank	level 2
478	M389T893	LC-MS/MS ESI+	14.885	389.18	[M+H]+	C22H26N2O3	1.1	Hirsuteine	Alkaloids and their derivatives	massbank	level 2
479	M175T909	LC-MS/MS ESI+	15.154	175.159	[M+H]+	C8H8O3	-15.07	P-Hydroxyphenylacetic acid	Phenols	massbank	level 2
480	M403T925	LC-MS/MS ESI+	15.423	403.14	[M+H]+	C21H22O8	-0.07	Nobiletin	Flavonoids	massbank	level 2
481	M451T926	LC-MS/MS ESI+	15.434	451.206	[M+H]+	C22H36O7	2.57	Grayanotoxin I	Terpenes	massbank	level 2
482	M341T929	LC-MS/MS ESI+	15.488	341.14	[M+H]+	C20H20O5	-0.26	(S)-4',5,7-Trihydroxy-3'-prenylflavanone	Flavonoids	massbank	level 2
483	M229T936	LC-MS/MS ESI+	15.599	229.086	[M+H]+	C14H12O3	1.88	Xanthyletin	Phenylpropanoids	massbank	level 2
484	M513T940	LC-MS/MS ESI+	15.659	513.202	[M+H]+	C27H39ClN2O4	3.82	Jamaicamide C	Amines	massbank	level 2
485	M203T940	LC-MS/MS ESI+	15.67	203.15	[M+H]+	C8H18N4O2	-0.49	Asymmetric Dimethylarginine	Amino acids and their derivatives	massbank	level 2
486	M245T946	LC-MS/MS ESI+	15.769	245.162	[M+H]+	C15H20N2O	6.98	Thermospine	Alkaloids and their derivatives	massbank	level 2
487	M132T947	LC-MS/MS ESI+	15.778	132.102	[M+H]+	C6H13NO2	-1.89	L-Leucine	Amino acids and their derivatives	massbank	level 2
488	M245T947	LC-MS/MS ESI+	15.778	245.187	[M+H]+	C12H24N2O3	-0.45	Leucyl-Leucine	Amino acids and their derivatives	massbank	level 2
489	M317T947	LC-MS/MS ESI+	15.784	317.066	[M+H]+	C16H12O7	0	Isorhamnetin	Flavonoids	massbank	level 2
490	M521T948	LC-MS/MS ESI+	15.792	521.32	[M+H]+	C31H46O5	-0.59	Poricoic acid A	Terpenes	massbank	level 2
491	M76T949	LC-MS/MS ESI+	15.812	76.035	[M+H]+	C2H5NO2	-16.81	Acetohydroxamic Acid	Organic acids and their derivatives	massbank	level 2
492	M227T950	LC-MS/MS ESI+	15.828	227.105	[M+H]+	C12H16N2O	-23.87	N-Methylcytisine	Alkaloids and their derivatives	massbank	level 2
493	M339T951	LC-MS/MS ESI+	15.85	339.123	[M+H]+	C20H18O5	1.15	Licoflavone C	Flavonoids	massbank	level 2
494	M271T953	LC-MS/MS ESI+	15.88	271.1	[M+H]+	C16H14O4	1.33	Imperatorin	Phenylpropanoids	massbank	level 2
495	M307T954	LC-MS/MS ESI+	15.897	307.096	[M+H]+	C17H16O4	-0.81	4-methoxy-9-(3-methylbut-2-enyl)furo[3,2-g]chromen-7-one	Phenylpropanoids	massbank	level 2
496	M210T954	LC-MS/MS ESI+	15.901	210.085	[M+H]+	C14H11NO	-24.85	10-methylacridone	Others	massbank	level 2
497	M357T956	LC-MS/MS ESI+	15.925	357.141	[M+H]+	C21H18O4	-1.43	Pongaflavone	Flavonoids	massbank	level 2
498	M219T959	LC-MS/MS ESI+	15.987	219.179	[M+H]+	C15H22O	-5.06	Germacrone	Terpenes	massbank	level 2
499	M237T961	LC-MS/MS ESI+	16.014	237.149	[M+H]+	C14H22O4	1.18	Gliocladic acid	Organic acids and their derivatives	massbank	level 2
500	M231T962	LC-MS/MS ESI+	16.027	231.174	[M+H]+	C11H22N2O3	12.93	Valyl-Isoleucine	Amino acids and their derivatives	massbank	level 2
501	M209T962	LC-MS/MS ESI+	16.034	209.081	[M+H]+	C11H12O4	0	3-(3,4-Dimethoxyphenyl)-2-propenoic acid	Phenylpropanoids	massbank	level 2
502	M249T963	LC-MS/MS ESI+	16.057	249.095	[M+H]+	C9H14N4O3	-2.01	Carnosine	Organic acids and their derivatives	massbank	level 2
503	M311T964	LC-MS/MS ESI+	16.066	311.128	[M+H]+	C19H18O4	0.29	Ovalitenin B	Lipids	massbank	level 2
504	M237T968	LC-MS/MS ESI+	16.128	237.186	[M+H]+	C15H24O2	2.7	2-Butyl-5-pentylbenzene-1,3-diol	Phenols	GNPS	level 2
505	M341T968	LC-MS/MS ESI+	16.136	341.138	[M+H]+	C20H20O5	0	Isoflavanone base + 3O, 1Prenyl	Flavonoids	massbank	level 2
506	M361T969	LC-MS/MS ESI+	16.144	361.165	[M+H]+	C20H24O6	0.5	Triptolide	Lactones	massbank	level 2
507	M223T969	LC-MS/MS ESI+	16.149	223.17	[M+H]+	C12H24O2	-1.43	Decyl acetate	Lipids	massbank	level 2
508	M221T969	LC-MS/MS ESI+	16.15	221.087	[M+H]+	C19H22N2O	-14.38	Eburnamonine	Alkaloids and their derivatives	massbank	level 2
509	M239T969	LC-MS/MS ESI+	16.158	239.201	[M+NH4]+	C15H26O2	0.79	Jaeschkeanadiol	Terpenes	massbank	level 2
510	M457T970	LC-MS/MS ESI+	16.16	457.221	[M+H]+	C24H34O7	1.95	3-Deoxycaryoptinol	Terpenes	GNPS	level 2
511	M221T971	LC-MS/MS ESI+	16.176	221.191	[M+H]+	C15H24O	2.58	2,6-Ditert-butyl-4-methylphenol	Phenols	massbank	level 2
512	M177T971	LC-MS/MS ESI+	16.178	177.055	[M+H]+	C10H8O3	0	4-Methylumbelliferone	Phenylpropanoids	massbank	level 2
513	M227T972	LC-MS/MS ESI+	16.198	227.091	[M+H]+	C11H14O5	1.54	Genipin	Terpenes	massbank	level 2
514	M271T973	LC-MS/MS ESI+	16.213	271.06	[M+H]+	C15H10O5	-0.11	Baicalein	Flavonoids	massbank	level 2
515	M217T973	LC-MS/MS ESI+	16.216	217.127	[M+H]+	C8H16N4O3	-9.49	N-Acetylarginine	Amino acids and their derivatives	massbank	level 2
516	M283T974	LC-MS/MS ESI+	16.232	283.181	[M+H]+	C17H14O4	-18.75	7,4'-Dimethoxyisoflavone	Flavonoids	massbank	level 2
517	M453T975	LC-MS/MS ESI+	16.244	453.121	[M+H]+	C22H22O9	2.01	Ononin	Flavonoids	massbank	level 2
518	M271T980	LC-MS/MS ESI+	16.333	271.097	[M+H]+	C16H14O4	0.11	Pterocarpan base + 1O, 1MeO	Others	massbank	level 2
519	M309T981	LC-MS/MS ESI+	16.358	309.28	[M+H]+	C20H36O2	-0.68	Sclareol	Terpenes	massbank	level 2
520	M182T984	LC-MS/MS ESI+	16.393	182.118	[M+H]+	C10H15NO2	0.82	Homoveratrylamine	Amines	massbank	level 2
521	M355T985	LC-MS/MS ESI+	16.417	355.155	[M+H]+	C21H22O5	1.38	Xanthohumol	Flavonoids	massbank	level 2
522	M283T985	LC-MS/MS ESI+	16.423	283.152	[M+H]+	C13H24O5	2.26	3-Hydroxy-2-Octylpentanedioic acid	Organic acids and their derivatives	massbank	level 2
523	M301T986	LC-MS/MS ESI+	16.433	301.107	[M+H]+	C17H16O5	0.6	Phellopterin	Nucleosides, Nucleotides and Analogs	massbank	level 2
524	M371T986	LC-MS/MS ESI+	16.434	371.149	[M+H]+	C21H22O6	1.13	(2R,3R)-3,7,4'-Trihydroxy-5-methoxy-8-prenylflavanone	Flavonoids	massbank	level 2
525	M277T987	LC-MS/MS ESI+	16.453	277.107	[M+H]+	C15H16O5	0.97	Dihydromethysticin	Phenylpropanoids	massbank	level 2
526	M331T989	LC-MS/MS ESI+	16.487	331.117	[M+H]+	C18H18O6	3.32	2',3-Dihydroxy-4,4',6'-Trimethoxychalcone	Flavonoids	massbank	level 2
527	M301T991	LC-MS/MS ESI+	16.521	301.119	[M+H]+	C16H16N2O4	-0.5	2,3-dihydroxy-N,N'-Diphenylbutanediamide	Amines	GNPS	level 2
528	M243T993	LC-MS/MS ESI+	16.552	243.159	[M+H]+	C13H22O4	-1.73	(Z)-2-octylpent-2-enedioic acid	Lipids	massbank	level 2
529	M489T997	LC-MS/MS ESI+	16.623	489.27	[M+H]+	C28H38N2O4	-0.63	Cephaeline	Alkaloids and their derivatives	massbank	level 2
530	M260T998	LC-MS/MS ESI+	16.626	260.1	[M+H]+	C13H13N3O3	-13.15	Lenalidomide	Indole and its derivatives	massbank	level 2
531	M339T998	LC-MS/MS ESI+	16.639	339.255	[M+H]+	C20H36O5	5.66	Eicosanoids	Organic acids and their derivatives	massbank	level 2
532	M287T999	LC-MS/MS ESI+	16.642	287.237	[M+H]+	C20H30O	-0.1	Retinol	Others	massbank	level 2
533	M419T999	LC-MS/MS ESI+	16.651	419.134	[M+H]+	C21H22O9	-0.14	Isoliquiritin	Flavonoids	massbank	level 2
534	M192T999	LC-MS/MS ESI+	16.657	192.147	[M+H]+	C12H17NO	24.62	N,N-Diethyl-3-Methylbenzamide	Amines	GNPS	level 2
535	M209T1000	LC-MS/MS ESI+	16.66	209.08	[M+H]+	C11H12O4	1.91	Ethyl Caffeate	Phenylpropanoids	massbank	level 2
536	M239T1000	LC-MS/MS ESI+	16.667	239.119	[M+H]+	C15H10O3	-22.29	Primuletin	Flavonoids	massbank	level 2
537	M219T1001	LC-MS/MS ESI+	16.678	219.174	[M+K]+	C15H22O	-0.41	Muurolladie-3-One	Terpenes	massbank	level 2
538	M323T1001	LC-MS/MS ESI+	16.679	323.14	[M+H]+	C19H18N2O3	2.17	Indole-3-acetyl-L-phenylalanine	Amino acids and their derivatives	massbank	level 2
539	M357T1005	LC-MS/MS ESI+	16.744	357.134	[M+H]+	C20H20O6	-0.08	Isoflavanone base + 4O, 1Prenyl	Flavonoids	massbank	level 2
540	M165T1005	LC-MS/MS ESI+	16.755	165.091	[M+H]+	C10H12O2	1.7	Phenethylacetate	Lipids	massbank	level 2
541	M303T1006	LC-MS/MS ESI+	16.762	303.233	[M+H]+	C20H30O2	-1.52	Kaur-16-en-18-oic acid	Terpenes	massbank	level 2
542	M151T1007	LC-MS/MS ESI+	16.776	151.112	[M+H]+	C10H14O	0.13	Thymol	Terpenes	massbank	level 2
543	M287T1007	LC-MS/MS ESI+	16.783	287.237	[M+H]+	C20H30O	1.29	14-Isopropylpodocarpa-8,11,13-trien-13-ol	Terpenes	GNPS	level 2
544	M177T1008	LC-MS/MS ESI+	16.804	177.061	[M+H]+	C4H8N4O4	-3.39	Allantoic acid	Amino acids and their derivatives	massbank	level 2
545	M522T1017	LC-MS/MS ESI+	16.951	522.292	[M+H]+	C26H45NO6S	9.23	Taurochenodesoxycholic acid	Lipids	massbank	level 2
546	M137T1023	LC-MS/MS ESI+	17.054	137.133	[M+H]+	C10H16	1.17	Limonene	Terpenes	massbank	level 2
547	M425T1024	LC-MS/MS ESI+	17.071	425.261	[M+H]+	C25H38O4	-12.27	(5xi,9xi)-Beyer-15-en-18-yl methyl succinate	Terpenes	GNPS	level 2
548	M161T1025	LC-MS/MS ESI+	17.086	161.104	[M+H]+	C10H12N2	-14.4	Tryptmanine	Amines	massbank	level 2
549	M229T1026	LC-MS/MS ESI+	17.107	229.144	[M+H]+	C12H20O4	2.53	9-Methoxycarbonyldec-9-enoic acid	Lipids	massbank	level 2
550	M425T1027	LC-MS/MS ESI+	17.109	425.342	[M+NH4]+	C29H44O2	1.5	Alpha-Tocotrienol	Lipids	massbank	level 2
551	M450T1028	LC-MS/MS ESI+	17.128	450.232	[M+H]+	C24H33N3O4	-8.06	Ranolazine	Phenols	massbank	level 2
552	M425T1030	LC-MS/MS ESI+	17.16	425.25	[M+H]+	C21H38O7	-2.94	Caperaticacid	Organic acids and their derivatives	massbank	level 2
553	M225T1033	LC-MS/MS ESI+	17.219	225.185	[M+H]+	C14H24O2	-0.53	Tetradec-5-ynoic acid	Lipids	massbank	level 2
554	M471T1034	LC-MS/MS ESI+	17.238	471.348	[M+H]+	C30H46O4	2.08	Glycyrrhetinic acid	Terpenes	GNPS	level 2
555	M425T1036	LC-MS/MS ESI+	17.272	425.34	[M+H]+	C27H46O2	0.21	Delta-Tocopherol	Lipids	massbank	level 2
556	M287T1041	LC-MS/MS ESI+	17.345	287.055	[M+H]+	C15H10O6	0.45	Kaempferol	Flavonoids	massbank	level 2
557	M285T1042	LC-MS/MS ESI+	17.369	285.179	[M+H]+	C17H16O4	0.63	Alpinetin Methyl Ether	Flavonoids	massbank	level 2
558	M425T1043	LC-MS/MS ESI+	17.384	425.341	[M+H]+	C24H44N2O4	0.14	Valactamide E putative	Amines	massbank	level 2
559	M229T1044	LC-MS/MS ESI+	17.395	229.153	[M+H]+	C11H20N2O3	-10.39	Leucylproline	Amino acids and their derivatives	massbank	level 2
560	M211T1045	LC-MS/MS ESI+	17.411	211.133	[M+K]+	C12H18O3	0	Jasmonic acid	Lipids	massbank	level 2
561	M177T1058	LC-MS/MS ESI+	17.637	177.128	[M+H-NH3]+1	C10H18O	-13.83	Geraniol	Terpenes	massbank	level 2
562	M180T1059	LC-MS/MS ESI+	17.642	180.174	[M+H]+	C12H21N	-2.61	Memantine	Amines	massbank	level 2
563	M475T1069	LC-MS/MS ESI+	17.816	475.27	[M+H]+	C27H38O7	0.84	Lucidenic acid B	Terpenes	massbank	level 2
564	M197T1071	LC-MS/MS ESI+	17.845	197.154	[M+H]+	C12H20O2	-0.2	Chrysanthemic Acid, Ethyl Ester	Terpenes	massbank	level 2
565	M229T1074	LC-MS/MS ESI+	17.905	229.151	[M+H]+	C11H20N2O3	4.8	L-Prolyl-L-isoleucine	Amino acids and their derivatives	massbank	level 2
566	M169T1081	LC-MS/MS ESI+	18.014	169.122	[M+H]+	C10H16O2	0.35	Geranic acid	Terpenes	massbank	level 2
567	M321T1081	LC-MS/MS ESI+	18.018	321.168	[M+H]+	C18H24O5	-2.58	alpha-Zearalenol	Phenylpropanoids	massbank	level 2
568	M299T1081	LC-MS/MS ESI+	18.021	299.186	[M+H]+	C17H14O5	-1.14	2'-Methoxyformonetin	Flavonoids	massbank	level 2
569	M477T1084	LC-MS/MS ESI+	18.06	477.294	[M+H]+	C27H34O5	-7.1	Licorisoflavan A	Flavonoids	massbank	level 2
570	M511T1085	LC-MS/MS ESI+	18.083	511.292	[M+H]+	C29H44O6	-15.65	Polygalic Acid	Lipids	massbank	level 2
571	M175T1089	LC-MS/MS ESI+	18.155	175.112	[M+H]+	C7H14N2O3	10.79	L-Theanine	Amino acids and their derivatives	massbank	level 2
572	M237T1100	LC-MS/MS ESI+	18.341	237.176	[M+H]+	C15H24O2	-6.62	Curdione	Terpenes	massbank	level 2
573	M273T1103	LC-MS/MS ESI+	18.381	273.192	[M+H-H2O]+	C18H24O2	7.39	Estradiol	Lipids	massbank	level 2
574	M159T1111	LC-MS/MS ESI+	18.522	159.121	[M+H]+	C10H16	4.27	Myrcene	Terpenes	massbank	level 2
575	M285T1113	LC-MS/MS ESI+	18.547	285.117	[M+H]+	C17H16O4	-1.68	Caffeic acid phenethyl ester	Phenylpropanoids	GNPS	level 2
576	M495T1116	LC-MS/MS ESI+	18.598	495.353	[M+H]+	C30H48O4	5.71	Sumaresinolic acid	Terpenes	massbank	level 2
577	M343T1118	LC-MS/MS ESI+	18.625	343.296	[M+H]+	C19H38N2O3	-1.17	CocamidopropylBetaine	Amino acids and their derivatives	massbank	level 2
578	M311T1125	LC-MS/MS ESI+	18.744	311.213	[M+H]+	C20H26N2O	3.82	Ibogaine	Alkaloids and their derivatives	massbank	level 2
579	M102T1131	LC-MS/MS ESI+	18.846	102.091	[M+H]+	C5H11NO	1.57	Valeramide	Amines	massbank	level 2
580	M237T1132	LC-MS/MS ESI+	18.868	237.111	[M+K]+	C13H16O4	1.86	Pyrenochaetic acid	Organic acids and their derivatives	massbank	level 2
581	M201T1134	LC-MS/MS ESI+	18.903	201.042	[M+H]+	C21H24N2S	-23.63	Hapalindole D	Terpenes	massbank	level 2
582	M293T1135	LC-MS/MS ESI+	18.921	293.211	[M+H]+	C18H28O3	0	12-Oxo-10,15(Z)-Phytodienoic Acid	Organic acids and their derivatives	massbank	level 2
583	M551T1137	LC-MS/MS ESI+	18.953	551.283	[M+H]+	C29H42O10	-3.08	Desglucocheirotoxin	Lactones	massbank	level 2
584	M262T1139	LC-MS/MS ESI+	18.981	262.144	[M+H+	C15H16O3	0.23	Suberosin	Phenylpropanoids	massbank	level 2
585	M288T1144	LC-MS/MS ESI+	19.067	288.291	[M+H]+	C17H37NO2	-1.18	C17-Sphinganine	Lipids	massbank	level 2
586	M285T1144	LC-MS/MS ESI+	19.071	285.075	[M+H]+	C16H12O5	-0.32	Biochanin A	Flavonoids	massbank	level 2
587	M451T1145	LC-MS/MS ESI+	19.076	451.285	[M+H]+	C29H38O4	1.62	Celastrol	Terpenes	massbank	level 2
588	M100T1151	LC-MS/MS ESI+	19.181	100.113	[M+H]+	C6H13N	4.4	Cyclohexylamine	Amines	massbank	level 2
589	M257T1156	LC-MS/MS ESI+	19.26	257.19	[M+H]+	C18H24O	1.09	Bakuchiol	Terpenes	massbank	level 2
590	M451T1158	LC-MS/MS ESI+	19.3	451.285	[M+H]+	C30H34N4	-1.82	Usambarine	Alkaloids and their derivatives	massbank	level 2
591	M177T1162	LC-MS/MS ESI+	19.362	177.135	[M+H]+	C11H16N2	-23.09	1-Benzylpiperazine	Others	massbank	level 2
592	M229T1162	LC-MS/MS ESI+	19.372	229.122	[M+H]+	C15H16O2	0.48	Bisphenol A	Phenols	massbank	level 2
593	M391T1176	LC-MS/MS ESI+	19.597	391.255	[M+H]+	C23H34O5	2.17	Digoxigenin	Organic acids and their derivatives	GNPS	level 2
594	M271T1183	LC-MS/MS ESI+	19.724	271.17	[M+H]+	C15H24N2O	0.59	Matrine	Alkaloids and their derivatives	massbank	level 2
595	M205T1185	LC-MS/MS ESI+	19.746	205.159	[M+H]+	C9H10O4	-6.09	3,4-Dimethoxybenzoic acid	Benzoic acid and its derivatives	massbank	level 2
596	M203T1186	LC-MS/MS ESI+	19.768	203.143	[M+H]+	C9H18N2O3	13.29	Alanyl-Leucine	Amino acids and their derivatives	massbank	level 2
597	M217T1186	LC-MS/MS ESI+	19.768	217.122	[M+H]+	C12H18O2	10.78	5-Isopropenyl-2-methyl-2-cyclohexen-1-yl acetate	Terpenes	massbank	level 2
598	M379T1187	LC-MS/MS ESI+	19.776	379.3	[M+H]+	C24H40N2	-21.49	Conessine	Alkaloids and their derivatives	massbank	level 2
599	M453T1188	LC-MS/MS ESI+	19.796	453.299	[M+H]+	C27H42O4	2.56	Hecogenin	Terpenes	massbank	level 2
600	M213T1189	LC-MS/MS ESI+	19.816	213.149	[M+H]+	C12H20O3	0.8	Dihydrojasmonic acid	Lipids	massbank	level 2
601	M443T1191	LC-MS/MS ESI+	19.85	443.316	[M+H]+	C28H42O4	-0.14	Paxisterol	Lipids	massbank	level 2
602	M233T1192	LC-MS/MS ESI+	19.865	233.153	[M+K]+	C15H20O2	-1.16	Costunolide	Terpenes	massbank	level 2
603	M247T1193	LC-MS/MS ESI+	19.89	247.179	[M+H]+	C15H22N2O	-2.63	Sophocarpine	Alkaloids and their derivatives	massbank	level 2
604	M453T1194	LC-MS/MS ESI+	19.899	453.299	[M+H]+	C27H42O4	-1.9	Ruscogenin	Terpenes	massbank	level 2
605	M195T1195	LC-MS/MS ESI+	19.909	195.138	[M+NH4]+	C12H18O2	0.36	4-Hexylresorcinol	Phenols	massbank	level 2
606	M197T1195	LC-MS/MS ESI+	19.917	197.096	[M+ACN+Na]+	C11H14N2	-18.37	Gramine	Alkaloids and their derivatives	massbank	level 2
607	M441T1195	LC-MS/MS ESI+	19.92	441.373	[M+H]+	C30H48O2	0.75	Oleanane -4H, + 2O	Terpenes	massbank	level 2
608	M343T1200	LC-MS/MS ESI+	19.998	343.226	[M+H]+	[C20H25N2O2]+	1.95	Spegatrine	Alkaloids and their derivatives	massbank	level 2
609	M437T1201	LC-MS/MS ESI+	20.023	437.305	[M+H]+	C28H37FN2O	8.74	N,N-Dihexyl-2-(4-fluorophenyl)indole-3-acetamide	Amines	GNPS	level 2
610	M245T1203	LC-MS/MS ESI+	20.055	245.227	[M+H]+	C12H28N4O	2.81	N1-Acetylspermine	Amines	massbank	level 2
611	M331T1204	LC-MS/MS ESI+	20.064	331.199	[M+H]+	C18H18O6	1.39	2',4-Dihydroxy-3,4',6'-Trimethoxychalcone	Flavonoids	massbank	level 2
612	M391T1204	LC-MS/MS ESI+	20.065	391.245	[M+H]+	C23H34O5	-4.45	Compactin	Lactones	massbank	level 2
613	M439T1210	LC-MS/MS ESI+	20.166	439.319	[M+H]+	C27H44O3	-1.53	Tigogenin	Terpenes	massbank	level 2
614	M453T1211	LC-MS/MS ESI+	20.177	453.352	[M+H]+	C29H50O	5.05	Clionasterol	Lipids	massbank	level 2
615	M411T1214	LC-MS/MS ESI+	20.231	411.329	[M+H]+	C28H42O2	8.85	Gamma-Tocotrienol	Lipids	massbank	level 2
616	M529T1227	LC-MS/MS ESI+	20.452	529.353	[M+H]+	C30H50O6	5.99	Gymnemagenin	Terpenes	massbank	level 2
617	M537T1231	LC-MS/MS ESI+	20.512	537.344	[M+H]+	C32H50O5	-11.71	Alisol B Acetate	Terpenes	massbank	level 2
618	M347T1234	LC-MS/MS ESI+	20.563	347.219	[M+H]+	C21H30O4	1.67	Corticosterone	Lipids	GNPS	level 2
619	M247T1236	LC-MS/MS ESI+	20.599	247.174	[M+H]+	C15H18O3	6.31	alpha-Santonin	Lactones	massbank	level 2
620	M479T1238	LC-MS/MS ESI+	20.625	479.353	[M+H]+	C30H48O3	5.53	Ursolic acid	Terpenes	massbank	level 2
621	M207T1238	LC-MS/MS ESI+	20.632	207.174	[M+H]+	C14H22O	-2.41	Carylophyllene Oxide	Others	massbank	level 2
622	M307T1240	LC-MS/MS ESI+	20.659	307.227	[M+H]+	C17H32O3	9.5	Avocadyne	Lipids	massbank	level 2
623	M409T1240	LC-MS/MS ESI+	20.669	409.347	[M+H]+	C27H46O	7.13	Cholesterol	Lipids	massbank	level 2
624	M235T1240	LC-MS/MS ESI+	20.671	235.17	[M+H]+	C15H22O2	1.23	Isocurcumenol	Terpenes	massbank	level 2
625	M473T1243	LC-MS/MS ESI+	20.711	473.363	[M+H]+	C30H48O4	-0.4	Corosolic acid	Terpenes	massbank	level 2
626	M447T1246	LC-MS/MS ESI+	20.769	447.251	[M+H]+	C24H40O5	0.63	Cholic acid	Organic acids and their derivatives	massbank	level 2
627	M295T1248	LC-MS/MS ESI+	20.804	295.227	[M+H]+	C18H30O3	0.51	13-OxoODE	Lipids	massbank	level 2
628	M258T1253	LC-MS/MS ESI+	20.888	258.244	[M+H]+	C15H31NO2	4.61	Lauric Isopropanolamide	Amines	massbank	level 2
629	M515T1253	LC-MS/MS ESI+	20.888	515.299	[M+H+MeOH]+1	C30H42O7	-2.37	Ganoderic acid	Terpenes	massbank	level 2
630	M277T1260	LC-MS/MS ESI+	20.999	277.18	[M+K]+	C17H24O3	0	Shogaol	Flavonoids	massbank	level 2
631	M527T1265	LC-MS/MS ESI+	21.082	527.372	[M+H]+	C33H50O5	3.47	Dehydropachymic acid	Terpenes	massbank	level 2
632	M301T1266	LC-MS/MS ESI+	21.103	301.141	[M+H]+	C18H20O4	-5.58	2,3,5,7-Tetrahydroxy-9,10-dihydrophenanthrene	Flavonoids	GNPS	level 2
633	M279T1267	LC-MS/MS ESI+	21.12	279.171	[M+H]+	C15H22N2O3	-0.79	Phenylalanyl-Isoleucine	Amino acids and their derivatives	massbank	level 2
634	M327T1272	LC-MS/MS ESI+	21.199	327.201	[M+H]+	C20H26N2O2	2.9	Hydroquinidine	Alkaloids and their derivatives	massbank	level 2
635	M149T1274	LC-MS/MS ESI+	21.234	149.024	[M+H]+	C8H4O3	1.61	Phthalic anhydride	Others	massbank	level 2
636	M190T1279	LC-MS/MS ESI+	21.31	190.05	[M+H]+	C10H7NO3	-0.42	Kynurenic acid	Organic acids and their derivatives	massbank	level 2
637	M437T1285	LC-MS/MS ESI+	21.416	437.34	[M+H]+	C30H44O2	0.41	Ganoderal A	Terpenes	massbank	level 2
638	M190T1296	LC-MS/MS ESI+	21.593	190.05	[M+H]+	C14H17N3O3	1.16	2-oxo-1H-quinoline-4-Carboxylic acid	Organic acids and their derivatives	GNPS	level 2
639	M305T1309	LC-MS/MS ESI+	21.813	305.249	[M+H]+	C20H32O2	-1.28	Arachidonic acid	Lipids	massbank	level 2
640	M279T1310	LC-MS/MS ESI+	21.837	279.16	[M+H]+	C16H22O4	1.76	Dibutyl phthalate	Benzoic acid and its derivatives	massbank	level 2
641	M313T1315	LC-MS/MS ESI+	21.918	313.273	[M+H]+	C19H38O4	0.38	2,4-Dihydroxyheptadecyl acetate	Lipids	GNPS	level 2
642	M251T1327	LC-MS/MS ESI+	22.113	251.152	[M+Na]+	C12H18N4O2	6.29	1,3-dipropyl-7-Methylxanthine	Nucleosides, Nucleotides and Analogs	GNPS	level 2
643	M371T1328	LC-MS/MS ESI+	22.132	371.102	[M+H]+	C20H16N2O4	4.12	Camptothecin	Alkaloids and their derivatives	massbank	level 2
644	M393T1336	LC-MS/MS ESI+	22.267	393.352	[M+H]+	C21H38O4	21.1	MG(18:2(9Z,12Z)/0:0/0:0)	Lipids	massbank	level 2
645	M126T1370	LC-MS/MS ESI+	22.831	126.104	[M+H]+	C6H11N3	8.96	N-alpha-Methylhistamine	Amines	massbank	level 2
646	M152T1371	LC-MS/MS ESI+	22.856	152.143	[M+H]+	C10H17N	-0.39	Amantadine	Amines	massbank	level 2
647	M128T1430	LC-MS/MS ESI+	23.83	128.107	[M+H]+	C7H13NO	1.8	Benzyl methyl sulfide	Others	massbank	level 2
648	M112T1467	LC-MS/MS ESI+	24.445	112.091	[M+H]+	C5H9N3	12.94	Histamine	Amines	massbank	level 2
649	M126T1495	LC-MS/MS ESI+	24.912	126.098	[M+H]+	C6H11N3	-16.49	3-Methylhistamine	Amines	massbank	level 2
650	M101T1533	LC-MS/MS ESI+	25.556	101.071	[M+H]+	C4H8N2O	5.14	Gyromitrin	Others	massbank	level 2
651	M94T1596	LC-MS/MS ESI+	26.607	94.0654	[M+H]+	C6H7N	3.3	Aniline	Amines	massbank	level 2
652	M128T1599	LC-MS/MS ESI+	26.658	128.143	[M+H]+	C8H17N	-0.47	Coniine	Alkaloids and their derivatives	massbank	level 2
653	M130T1601	LC-MS/MS ESI+	26.685	130.09	[M+K]+	C6H11NO2	0	L-Pipecolic acid	Amino acids and their derivatives	massbank	level 2
654	M141T1602	LC-MS/MS ESI+	26.692	140.996	[M+H]+	C2H5O5P	7.94	Phosphonoacetate	Organic acids and their derivatives	massbank	level 2
655	M202T1604	LC-MS/MS ESI+	26.727	201.977	[M+H]+	C3H7NO5S2	-0.22	Cysteine-S-sulfate	Amino acids and their derivatives	massbank	level 2
656	M102T1605	LC-MS/MS ESI+	26.742	102.128	[M+H]+	C6H15N	3.23	Hexylamine	Amines	massbank	level 2
657	M74T1605	LC-MS/MS ESI+	26.758	74.097	[M+H]+	C4H11N	8.37	1-Butylamine	Amines	massbank	level 2
658	M110T1618	LC-MS/MS ESI+	26.963	110.02	[M+H-NH3]+1	C2H7NO2S	5.54	Hypotaurine	Organic acids and their derivatives	massbank	level 2
659	M103T1641	LC-MS/MS ESI+	27.352	103.042	[M+H]+	C4H6O3	22.71	Acetoacetic acid	Organic acids and their derivatives	massbank	level 2
660	M108T1671	LC-MS/MS ESI+	27.854	108.045	[M+H]+	C6H7NO	-5.55	2-Aminophenol	Phenols	massbank	level 2
661	M117T1676	LC-MS/MS ESI+	27.93	117.055	[M+H]+	C5H8O3	2.31	Ketoisovaleric acid	Organic acids and their derivatives	massbank	level 2
662	M131T1677	LC-MS/MS ESI+	27.947	131.07	[M+H]+	C6H10O3	0.31	4-Acetylbutyric acid	Lipids	massbank	level 2
663	M125T18	LC-MS/MS ESI -	0.303	125.023	[M-H]-	C6H6O3	-14.8	4-Hydroxy-6-methyl-2-pyrone	Others	massbank	level 2
664	M129T50	LC-MS/MS ESI -	0.827	129.02	[M-H]-	C5H6O4	4.65	Citraconic acid	Lipids	massbank	level 2
665	M111T56	LC-MS/MS ESI -	0.935	111.009	[M-H]-	C5H4O3	3.51	2-Furoic acid	Organic acids and their derivatives	massbank	level 2
666	M259T58	LC-MS/MS ESI -	0.961	259.022	[M-H]-	C6H13O9P	-0.93	D-glucose-6-phosphate	Sugars	massbank	level 2
667	M217T60	LC-MS/MS ESI -	0.999	217.029	[M-H]-	C12H10O2S	-19.86	4,4`-Thiodiphenol	Phenols	massbank	level 2
668	M119T60	LC-MS/MS ESI -	1.006	119.033	[M-H]-	C5H4N4	-23.35	Purine	Nucleosides, Nucleotides and Analogs	massbank	level 2
669	M221T62	LC-MS/MS ESI -	1.025	221.066	[M-H]-	C8H14O7	-5.02	Ethyl-beta-glucuronide	Sugars	massbank	level 2
670	M191T62	LC-MS/MS ESI -	1.035	191.054	[M+Hac-H]-	C7H12O6	-2.09	D-(-)-quinic acid	Phenylpropanoids	massbank	level 2
671	M149T63	LC-MS/MS ESI -	1.05	149.044	[M-H]-	C5H10O5	-11.47	L-Arabinose	Sugars	massbank	level 2
672	M161T64	LC-MS/MS ESI -	1.068	161.044	[M-H]-	C6H10O5	-7.08	Hydroxymethylglutaric acid	Organic acids and their derivatives	massbank	level 2
673	M179T64	LC-MS/MS ESI -	1.073	179.054	[M-H]-	C6H12O6	-9.38	D-Fructose	Sugars	massbank	level 2
674	M167T65	LC-MS/MS ESI -	1.077	167.043	[M-H]-	C8H8O4	1.62	3,4-Dihydroxyphenylacetic acid	Phenols	massbank	level 2
675	M209T65	LC-MS/MS ESI -	1.085	209.065	[M-H]-	C8H10N4O3	-16.21	1,3,7-Trimethyluric acid	Nucleosides, Nucleotides and Analogs	massbank	level 2
676	M103T66	LC-MS/MS ESI -	1.105	103.002	[M-H]-	C3H4O4	-13.01	Malonate	Organic acids and their derivatives	massbank	level 2
677	M275T67	LC-MS/MS ESI -	1.112	275.021	[M-H]-	C6H13O10P	11.67	6-Phosphogluconic acid	Organic acids and their derivatives	massbank	level 2
678	M193T67	LC-MS/MS ESI -	1.121	193.07	[M-H]-	C7H14O6	-9.48	Methyl-beta-galactopyranoside	Sugars	massbank	level 2
679	M135T68	LC-MS/MS ESI -	1.131	135.028	[M+FA-H]-	C4H8O5	-12.74	Threonic acid	Organic acids and their derivatives	massbank	level 2
680	M146T68	LC-MS/MS ESI -	1.139	146.044	[M-H]-	C5H9NO4	-5.2	N-acetyl-DL-Serine	Amino acids and their derivatives	massbank	level 2
681	M201T69	LC-MS/MS ESI -	1.152	200.988	[M-H]-	C8H7ClO4	-21.54	5-Chloroorsellinic acid	Organic acids and their derivatives	massbank	level 2
682	M151T71	LC-MS/MS ESI -	1.19	151.06	[M-H]-	C5H12O5	-3.18	D-Arabitol	Alcohols	massbank	level 2
683	M153T72	LC-MS/MS ESI -	1.199	153.021	[M-H]-	C7H6O4	9.02	2-Pyrocatechuic acid	Organic acids and their derivatives	massbank	level 2
684	M115T77	LC-MS/MS ESI -	1.286	115.002	[M-H]-	C4H4O4	-4.52	Fumaric acid	Organic acids and their derivatives	massbank	level 2
685	M117T78	LC-MS/MS ESI -	1.3	117.017	[M-H]-	C4H6O4	-6.67	Succinic acid	Organic acids and their derivatives	massbank	level 2
686	M166T80	LC-MS/MS ESI -	1.331	166.049	[M-H]-	C8H9NO3	-3.73	4-hydroxy-l-Phenylglycine	Amino acids and their derivatives	massbank	level 2
687	M131T81	LC-MS/MS ESI -	1.353	130.997	[M-H]-	C4H4O5	-8.86	Oxalacetic acid	Organic acids and their derivatives	massbank	level 2
688	M133T85	LC-MS/MS ESI -	1.419	133.012	[M+FA-H]-	C4H6O5	-11.95	(S)-Malate	Organic acids and their derivatives	massbank	level 2
689	M140T87	LC-MS/MS ESI -	1.442	140.042	[M-H]-	C5H7N3O2	-18.27	5-Hydroxymethylcytosine	Nucleosides, Nucleotides and Analogs	massbank	level 2
690	M159T88	LC-MS/MS ESI -	1.465	159.028	[M-H]-	C6H8O5	-4.65	Oxoadipic acid	Organic acids and their derivatives	massbank	level 2
691	M137T88	LC-MS/MS ESI -	1.473	137.059	[M-H]-	C8H10O2	-5.69	Beta-Orcinol	Phenols	massbank	level 2
692	M148T94	LC-MS/MS ESI -	1.559	148.032	[M-H]-	C4H7NO5	-5.62	3-Hydroxyaspartic acid	Amino acids and their derivatives	massbank	level 2
693	M310T95	LC-MS/MS ESI -	1.585	310.122	[M-H]-	C12H17N5O5	19.09	N2,N2-Dimethylguanosine	Nucleosides, Nucleotides and Analogs	massbank	level 2
694	M183T97	LC-MS/MS ESI -	1.61	183.064	[M-H]-	C9H12O4	20.16	Antiarol	Phenols	massbank	level 2
695	M209T99	LC-MS/MS ESI -	1.646	209.045	[M-H]-	C10H10O5	-0.29	5-Hydroxyferulic acid methyl ester	Phenylpropanoids	massbank	level 2
696	M250T100	LC-MS/MS ESI -	1.667	250.072	[M-H]-	C12H13NO5	1.44	Phenylacetylaspartic acid	Amino acids and their derivatives	massbank	level 2
697	M296T100	LC-MS/MS ESI -	1.667	296.105	[M-H]-	C11H15N5O5	16.78	1-Methylguanosine	Nucleosides, Nucleotides and Analogs	massbank	level 2
698	M136T103	LC-MS/MS ESI -	1.712	136.039	[M-H]-	C7H7NO2	-10.22	4-Aminobenzoate	Benzoic acid and its derivatives	massbank	level 2
699	M331T103	LC-MS/MS ESI -	1.713	331.066	[M-H]-	C13H16O10	3.05	Gallic acid hexoside	Phenols	massbank	level 2
700	M197T104	LC-MS/MS ESI -	1.733	197.044	[M-H]-	C9H10O5	-3.96	Vanillylmandelic acid	Phenols	massbank	level 2
701	M345T105	LC-MS/MS ESI -	1.758	345.118	[M-H]-	C15H22O9	-4.35	Aucubin	Terpenes	massbank	level 2
702	M116T111	LC-MS/MS ESI -	1.843	116.049	[M-H]-	C3H7N3O2	19.47	Guanidoacetic acid	Amino acids and their derivatives	massbank	level 2
703	M231T115	LC-MS/MS ESI -	1.909	231.065	[M-H]-	C13H12O4	-5.19	Altholactone	Alcohols	massbank	level 2
704	M149T117	LC-MS/MS ESI -	1.945	149.023	[M-H]-	C8H6O3	-11.88	2-Carboxybenzaldehyde	Benzoic acid and its derivatives	massbank	level 2
705	M149T118	LC-MS/MS ESI -	1.958	148.951	[M-H]-	CHF3O3S	-13.23	Trifluoromethanesulfonic acid	Organic acids and their derivatives	massbank	level 2
706	M395T119	LC-MS/MS ESI -	1.976	395.155	[M-H]-	C23H24O6	8.65	Gamma-mangostin	Others	massbank	level 2
707	M221T127	LC-MS/MS ESI -	2.112	221.044	[M-H]-	C11H10O5	-6.11	Isofraxidin	Phenylpropanoids	massbank	level 2
708	M177T128	LC-MS/MS ESI -	2.134	177.053	[M+FA-H]-	C10H10O3	-14.35	Coniferyl aldehyde	Phenylpropanoids	massbank	level 2
709	M401T128	LC-MS/MS ESI -	2.137	401.108	[M-H]-	C17H22O11	-2.37	Apodanthoside	Terpenes	massbank	level 2
710	M178T129	LC-MS/MS ESI -	2.145	178.062	[M-H]-	C6H13NO3S	2.17	Cyclamic acid	Organic acids and their derivatives	massbank	level 2
711	M283T130	LC-MS/MS ESI -	2.168	283.103	[M-H]-	C16H12O5	-0.53	Glycitein	Flavonoids	massbank	level 2
712	M455T134	LC-MS/MS ESI -	2.24	455.174	[M-H]-	C25H28O8	4.28	Lobaric Acid	Organic acids and their derivatives	massbank	level 2
713	M195T135	LC-MS/MS ESI -	2.256	195.028	[M-H]-	C9H8O5	-10.36	Haematommic acid	Organic acids and their derivatives	massbank	level 2
714	M181T135	LC-MS/MS ESI -	2.258	181.049	[M-H]-	C9H10O4	0.17	Isoevernic acid	Organic acids and their derivatives	massbank	level 2
715	M165T137	LC-MS/MS ESI -	2.285	165.039	[M-H]-	C6H6N4O2	-16.6	3-Methylxanthine	Nucleosides, Nucleotides and Analogs	massbank	level 2
716	M218T140	LC-MS/MS ESI -	2.34	218.102	[M-H]-	C9H17NO5	-2.75	Pantothenic acid	Organic acids and their derivatives	massbank	level 2
717	M373T145	LC-MS/MS ESI -	2.413	373.11	[M-H]-	C19H18O8	-2.28	Myricetin 3,7,3',4'-tetramethyl ether	Flavonoids	massbank	level 2
718	M211T147	LC-MS/MS ESI -	2.442	211.059	[M-H]-	C10H12O5	-2.56	2,4,5-Trimethoxybenzoic acid	Benzoic acid and its derivatives	massbank	level 2
719	M201T154	LC-MS/MS ESI -	2.568	201.075	[M-H]-	C9H14O5	-9.6	Diethyloxalpropionate	Organic acids and their derivatives	massbank	level 2
720	M369T155	LC-MS/MS ESI -	2.577	369.082	[M-H]-	C16H18O10	-2.14	Fraxin	Phenylpropanoids	massbank	level 2
721	M189T155	LC-MS/MS ESI -	2.589	189.054	[M-H]-	C11H10O3	-7.51	6,8-Dimethyl-4-hydroxycoumarin	Phenylpropanoids	massbank	level 2
722	M419T157	LC-MS/MS ESI -	2.622	419.117	[M-H]-	C17H24O12	-1.67	S-Lactoylglutathione	Amino acids and their derivatives	massbank	level 2
723	M315T160	LC-MS/MS ESI -	2.67	315.108	[M-H]-	C16H12O7	-24.5	Pinoquercetin	Flavonoids	massbank	level 2
724	M393T161	LC-MS/MS ESI -	2.679	393.129	[M-H]-	C23H22O6	-12.9	Rotenone	Flavonoids	massbank	level 2
725	M219T162	LC-MS/MS ESI -	2.701	219.049	[M-H]-	C12H8O7	7.53	Purpurogallin-4-Carboxylic acid	Organic acids and their derivatives	massbank	level 2
726	M187T162	LC-MS/MS ESI -	2.708	187.023	[M-H]-	C6H8N2O3S	23.85	2,4-Diaminobenzenesulfonic acid	Organic acids and their derivatives	massbank	level 2
727	M190T165	LC-MS/MS ESI -	2.744	190.057	[M-H]-	C7H13NO3S	15.57	N-Acetyl-L-methionine	Amino acids and their derivatives	massbank	level 2
728	M188T166	LC-MS/MS ESI -	2.765	188.063	[M-H]-	C6H11N3O4	-24.2	Glycylglycylglycine	Amino acids and their derivatives	massbank	level 2
729	M154T170	LC-MS/MS ESI -	2.825	154.02	[M-H]-	C6H5NO4	18.18	Citrazinc acid	Organic acids and their derivatives	massbank	level 2
730	M239T170	LC-MS/MS ESI -	2.836	239.076	[M-H]-	C15H12O3	17.53	2',4'-Dihydroxychalcone	Flavonoids	massbank	level 2
731	M439T170	LC-MS/MS ESI -	2.838	439.158	[M-H]-	C20H24O9	-6.47	Nodakenin	Phenylpropanoids	massbank	level 2
732	M285T176	LC-MS/MS ESI -	2.933	285.096	[M-H]-	C13H18O7	-5.12	Salicin	Phenols	massbank	level 2
733	M293T177	LC-MS/MS ESI -	2.954	293.123	[M-H]-	C14H18N2O5	-1.16	Glutamylphenylalanine	Amino acids and their derivatives	massbank	level 2
734	M136T178	LC-MS/MS ESI -	2.968	136.046	[M-H]-	C7H7NO2	-12.72	2-Aminobenzoic acid	Benzoic acid and its derivatives	massbank	level 2
735	M481T178	LC-MS/MS ESI -	2.971	481.169	[M-H]-	C25H22O10	-7.54	Silibinin	Flavonoids	massbank	level 2
736	M189T180	LC-MS/MS ESI -	2.996	189.054	[M-H]-	C6H10N2O5	10.58	Carglumic acid	Amino acids and their derivatives	massbank	level 2
737	M341T185	LC-MS/MS ESI -	3.082	341.116	[M-H]-	C12H22O11	20.93	2-alpha-Mannobiose	Sugars	massbank	level 2
738	M293T187	LC-MS/MS ESI -	3.118	293.124	[M-H]-	C19H18O3	-0.2	Eupomatenoid 5	Flavonoids	massbank	level 2
739	M499T187	LC-MS/MS ESI -	3.12	499.191	[M-H]-	C27H32O9	-0.68	Lividic acid	Organic acids and their derivatives	massbank	level 2
740	M259T192	LC-MS/MS ESI -	3.204	259.082	[M-H]-	C15H16O4	21.46	Peucenin	Flavonoids	massbank	level 2
741	M255T196	LC-MS/MS ESI -	3.262	255	[M-H]-	C10H8O6S	10.39	4-Methylumbelliferyl sulfate	Phenylpropanoids	massbank	level 2
742	M103T197	LC-MS/MS ESI -	3.28	103.041	[M-H]-	C4H8O3	10.87	Alpha-Hydroxyisobutyric acid	Organic acids and their derivatives	massbank	level 2
743	M165T202	LC-MS/MS ESI -	3.374	165.021	[M-H]-	C8H6O4	8.54	Phthalic acid	Benzoic acid and its derivatives	massbank	level 2
744	M269T203	LC-MS/MS ESI -	3.378	269.065	[M-H]-	C15H10O5	24.54	Emodin	Anthraquinones	massbank	level 2
745	M341T204_1	LC-MS/MS ESI -	3.4	341.086	[M-H]-	C15H18O9	-1.79	Caffeic acid hexoside	Phenylpropanoids	massbank	level 2
746	M188T207	LC-MS/MS ESI -	3.451	188.07	[M-H]-	C11H11NO2	-4.31	Indole-3-methyl acetate	Indole and its derivatives	massbank	level 2
747	M225T209	LC-MS/MS ESI -	3.485	225.06	[M+Hac-H]-	C14H10O3	19.73	1,8,9-Anthracenetriol	Anthraquinones	massbank	level 2
748	M229T211	LC-MS/MS ESI -	3.515	229.011	[M-H]-	C5H11O8P	0.65	D-Ribose 5-phosphate	Organic acids and their derivatives	massbank	level 2
749	M417T211	LC-MS/MS ESI -	3.516	417.112	[M-H]-	C21H22O9	-13.81	Flavanone + 2O, O-Hex	Flavonoids	massbank	level 3
750	M463T216	LC-MS/MS ESI -	3.595	463.106	[M-H]-	C22H24O11	13.76	4'-Methoxy-7-O-??-D-glucopyranosyl-8,3'-Dihydroxyflavanone	Flavonoids	massbank	level 2
751	M389T220	LC-MS/MS ESI -	3.667	389.145	[M-H]-	C17H26O10	0	Loganin	Terpenes	massbank	level 2
752	M533T224	LC-MS/MS ESI -	3.734	533.094	[M-H]-	C24H22O14	1.03	Flavone base + 4O, O-Malonylhex	Flavonoids	massbank	level 3
753	M503T227	LC-MS/MS ESI -	3.776	503.138	[M-H]-	C30H16O8	-6.74	Hypericin	Anthraquinones	massbank	level 2
754	M138T230	LC-MS/MS ESI -	3.838	138.026	[M-H]-	C6H5NO3	-7.92	2-Hydroxynicotinic acid	Organic acids and their derivatives	massbank	level 2
755	M451T230	LC-MS/MS ESI -	3.839	451.122	[M-H]-	C21H24O11	-6.14	Aspalathin	Flavonoids	massbank	level 2
756	M387T235	LC-MS/MS ESI -	3.919	387.129	[M-H]-	C16H22O8	-0.46	Coniferyl alcohol + O-Hex	Phenols	massbank	level 3
757	M521T237	LC-MS/MS ESI -	3.942	521.126	[M-H]-	C24H26O13	-0.23	Iridin	Flavonoids	massbank	level 2
758	M271T238	LC-MS/MS ESI -	3.967	271.097	[M-H]-	C16H16O4	-3.25	1-(2,6-Dihydroxy-4-methoxyphenyl)-3-phenyl-1-propanone	Flavonoids	massbank	level 2
759	M359T239	LC-MS/MS ESI -	3.99	359.075	[M-H]-	C18H16O8	-3.31	Irigenin	Flavonoids	massbank	level 2
760	M165T243	LC-MS/MS ESI -	4.05	165.054	[M-H]-	C9H10O3	-3.03	3-(2-Hydroxyphenyl)propanoic acid	Phenylpropanoids	massbank	level 2
761	M431T251	LC-MS/MS ESI -	4.19	431.116	[M-H]-	C21H20O10	4.89	Isovitexin	Flavonoids	massbank	level 2
762	M111T266	LC-MS/MS ESI -	4.428	111.043	[M-H]-	C6H8O2	-21.07	Sorbate	Lipids	massbank	level 2
763	M691T277	LC-MS/MS ESI -	4.616	691.146	[M-H]-	C19H22O6	11.84	Gibberellin A3	Terpenes	massbank	level 2
764	M375T277	LC-MS/MS ESI -	4.618	375.128	[M-H]-	C16H24O10	0.24	Loganic acid	Terpenes	massbank	level 2
765	M164T280	LC-MS/MS ESI -	4.669	164.042	[M-H]-	C5H11NO3S	17.86	Methioninesulfoxide	Amino acids and their derivatives	massbank	level 2
766	M325T286	LC-MS/MS ESI -	4.773	325.092	[M-H]-	C15H18O8	1.02	Coumaroyl Hexoside	Phenylpropanoids	massbank	level 2
767	M425T296	LC-MS/MS ESI -	4.938	425.165	[M-H]-	C16H28O10	-0.07	Pentose-Hexose	Sugars	massbank	level 2
768	M159T309	LC-MS/MS ESI -	5.154	159.064	[M-H]-	C7H12O4	-11.69	3-Methyladipic acid	Lipids	massbank	level 2
769	M595T317	LC-MS/MS ESI -	5.29	595.163	[M-H]-	C27H32O15	-5.53	(2R)-6,8-Diglucopyranosyl-4',5,7-trihydroxyflavanone	Flavonoids	massbank	level 2
770	M281T324	LC-MS/MS ESI -	5.392	281.069	[M-H]-	C13H14O7	16.19	Feruloyl Lactate	Phenylpropanoids	massbank	level 2
771	M89T333	LC-MS/MS ESI -	5.554	89.0247	[M-H]-	C3H6O3	3.82	Hydroxypropionic acid	Organic acids and their derivatives	massbank	level 2
772	M181T342	LC-MS/MS ESI -	5.706	181.085	[M-H]-	C12H10N2	5.03	Harman	Alkaloids and their derivatives	massbank	level 2
773	M183T344	LC-MS/MS ESI -	5.732	183.028	[M-H]-	C8H8O5	-6.5	Dihydroxymandelic acid	Organic acids and their derivatives	massbank	level 2
774	M176T346	LC-MS/MS ESI -	5.763	176.047	[M-H]-	C6H11NO3S	3.52	N-Formylmethionine	Amino acids and their derivatives	massbank	level 2
775	M485T354	LC-MS/MS ESI -	5.906	485.174	[M-H]-	C27H34O8	1.2	6-Hydroxyangolensic acid methyl ester	Benzoic acid and its derivatives	massbank	level 2
776	M269T369	LC-MS/MS ESI -	6.157	269.046	[M-H]-	C15H10O5	1.6	Trihydroxy-Flavone	Flavonoids	massbank	level 2
777	M375T370	LC-MS/MS ESI -	6.164	375.069	[M-H]-	C18H16O9	-3.84	Alectorialic acid	Organic acids and their derivatives	massbank	level 2
778	M537T370	LC-MS/MS ESI -	6.168	537.195	[M-H]-	C30H18O10	3.07	Cupressuflavone	Flavonoids	massbank	level 2
779	M517T385	LC-MS/MS ESI -	6.422	517.189	[M-H]-	C30H30O8	3.89	Gossypol	Terpenes	massbank	level 2
780	M405T390	LC-MS/MS ESI -	6.498	405.151	[M-H]-	C20H24O6	-11.82	Lariciresinol	Phenylpropanoids	massbank	level 2
781	M291T392	LC-MS/MS ESI -	6.531	291.05	[M-H-]	C12H12N4O3S	-21.3	N4-Acetylsulfadiazine	Amines	massbank	level 2
782	M195T393	LC-MS/MS ESI -	6.543	195.064	[M-H]-	C10H12O4	-8.05	Methyl beta-orcinolcarboxylate	Lipids	massbank	level 2
783	M172T397	LC-MS/MS ESI -	6.616	172.096	[M-H]-	C8H15NO3	0.64	N-Acetylleucine	Amino acids and their derivatives	massbank	level 2
784	M275T407	LC-MS/MS ESI -	6.777	275.113	[M-H]-	C16H20O4	-23.66	2,4-di-o-methylolivetonide	Lactones	massbank	level 2
785	M171T407	LC-MS/MS ESI -	6.789	171.064	[M-H]-	C8H12O4	-10.87	1,4-Cyclohexanedicarboxylic acid	Organic acids and their derivatives	massbank	level 2
786	M207T408	LC-MS/MS ESI -	6.807	207.138	[M-H]-	C11H12O4	-14.14	3,4-Dimethoxycinnamic acid	Phenylpropanoids	massbank	level 2
787	M497T410	LC-MS/MS ESI -	6.83	497.221	[M-H]-	C28H34O8	6.62	Epoxygedunin	Terpenes	massbank	level 2
788	M367T411	LC-MS/MS ESI -	6.843	367.102	[M-H]-	C17H20O9	1.33	4-Feruloylquinic acid	Phenylpropanoids	massbank	level 2
789	M217T421	LC-MS/MS ESI -	7.023	217.106	[M-H]-	C10H18O5	-6.72	Hydroxysebacic acid	Organic acids and their derivatives	massbank	level 2
790	M469T430	LC-MS/MS ESI -	7.168	469.173	[M-H]-	C26H30O8	-16.84	Physodic acid	Organic acids and their derivatives	massbank	level 2
791	M465T441	LC-MS/MS ESI -	7.356	465.141	[M-H]-	C21H24O9	1.96	4-deoxyphloridzin	Flavonoids	massbank	level 2
792	M367T448	LC-MS/MS ESI -	7.463	367.101	[M-H]-	C17H20O9	2.07	5-O-Caffeoylquinic acid methyl ester	Phenylpropanoids	massbank	level 2
793	M355T455	LC-MS/MS ESI -	7.586	355.102	[M-H]-	C16H20O9	-0.17	Feruloyl Hexoside	Phenylpropanoids	massbank	level 2
794	M162T467	LC-MS/MS ESI -	7.789	162.026	[M-H]-	C5H9NO3S	17.53	Acetylcysteine	Amino acids and their derivatives	massbank	level 2
795	M373T470	LC-MS/MS ESI -	7.836	373.114	[M-H]-	C15H20O8	0.35	4-Acetyl-3-hydroxy-5-methylphenyl beta-D-Glucopyranoside	Phenols	GNPS	level 2
796	M271T477	LC-MS/MS ESI -	7.946	271.081	[M-H]-	C12H16O7	-3.17	Arbutin	Phenols	massbank	level 2
797	M611T478	LC-MS/MS ESI -	7.962	611.158	[M-H]-	C27H31O15	-5.48	Pelargonin	Flavonoids	massbank	level 2
798	M154T485	LC-MS/MS ESI -	8.078	154.013	[M-H]-	C6H5NO4	-11.49	4-Nitrocatechol	Phenols	massbank	level 2
799	M321T497	LC-MS/MS ESI -	8.278	321.154	[M-H]-	C14H26O8	-1.03	8:1+2O fatty acyl hexoside	Lipids	massbank	level 3
800	M491T497	LC-MS/MS ESI -	8.279	491.165	[M-H]-	C22H20O13	5.35	Carmine red	Organic acids and their derivatives	massbank	level 2
801	M307T500	LC-MS/MS ESI -	8.335	307.139	[M-H]-	C19H20N2O2	-18.66	Vincanidine	Alkaloids and their derivatives	massbank	level 2
802	M337T514	LC-MS/MS ESI -	8.562	337.091	[M-H]-	C16H18O8	-0.53	4-P-Coumaroylquinic acid	Phenylpropanoids	massbank	level 2
803	M515T514	LC-MS/MS ESI -	8.564	515.117	[M-H]-	C25H24O12	0.23	Dicaffeoyl quinic acid	Phenylpropanoids	massbank	level 2
804	M433T521	LC-MS/MS ESI -	8.685	433.113	[M-H]-	C21H22O10	-1.34	Phlorizin chalcone	Flavonoids	massbank	level 2
805	M152T524	LC-MS/MS ESI -	8.726	152.034	[M-H]-	C7H7NO3	-6.38	3-Amino-5-Hydroxybenzoic acid	Benzoic acid and its derivatives	massbank	level 2
806	M479T524	LC-MS/MS ESI -	8.741	479.081	[M-H]-	C21H20O13	-3.88	Flavonol base + 5O, O-Hex	Flavonoids	massbank	level 3
807	M741T538	LC-MS/MS ESI -	8.973	741.183	[M-H]-	C32H38O20	-4.53	Flavonol base + 4O, O-Hex-Dhex-Pen	Flavonoids	massbank	level 3
808	M667T549	LC-MS/MS ESI -	9.155	667.147	[M-H]-	C29H32O18	-11.8	Flavone base + 3O, 2Meo, O-Hex, O-Hexa	Flavonoids	massbank	level 3
809	M465T552	LC-MS/MS ESI -	9.192	465.101	[M-H]-	C21H21O11	-5.76	Cyanidin 3-galactoside	Flavonoids	massbank	level 2
810	M433T591	LC-MS/MS ESI -	9.848	433.113	[M-H]-	C21H22O10	1.13	Flavanone + 3O, O-Hex	Flavonoids	massbank	level 3
811	M245T593	LC-MS/MS ESI -	9.879	245.092	[M-H]-	C13H14N2O3	-3.59	N-Acetyl-D-tryptophan	Amino acids and their derivatives	massbank	level 2
812	M595T594	LC-MS/MS ESI -	9.897	595.126	[M-H]-	C26H28O16	2.87	Quercetin-3-O-pentosyl-7-O-hexoside	Flavonoids	massbank	level 2
813	M579T599	LC-MS/MS ESI -	9.987	579.207	[M-H]-	C27H34O11	-2.52	Arctiin	Phenylpropanoids	massbank	level 2
814	M595T602	LC-MS/MS ESI -	10.028	595.129	[M-H]-	C26H29O16	-2.15	Delphinidin-3-O-sambubioside	Flavonoids	massbank	level 2
815	M353T617	LC-MS/MS ESI -	10.288	353.088	[M-H]-	C16H18O9	0	Caffeoylquinic acid	Phenylpropanoids	massbank	level 2
816	M417T624	LC-MS/MS ESI -	10.4	417.155	[M-H]-	C22H26O8	-0.6	(+)-Syringaresinol	Phenylpropanoids	massbank	level 2
817	M359T627	LC-MS/MS ESI -	10.443	359.133	[M-H]-	C16H24O9	1.53	Deoxyloganic acid	Terpenes	massbank	level 2
818	M303T629	LC-MS/MS ESI -	10.486	303.049	[M-H]-	C15H12O7	-1.48	Flavanone base + 5O	Flavonoids	massbank	level 3
819	M581T636	LC-MS/MS ESI -	10.604	581.149	[M-H]-	C26H30O15	-1.79	Flavanone base + 4O, O-Hex, C-Pen	Flavonoids	massbank	level 3
820	M163T637	LC-MS/MS ESI -	10.615	163.059	[M-H]-	C6H12O5	-9.69	2-Deoxy-D-glucose	Sugars	massbank	level 2
821	M148T650	LC-MS/MS ESI -	10.833	148.015	[M-H2O-H]-	C8H7NS	-19.65	benzyl Isothiocyanate	Others	massbank	level 2
822	M138T665	LC-MS/MS ESI -	11.091	138.018	[M-H]-	C6H5NO3	-9.56	6-Hydroxynicotinic acid	Organic acids and their derivatives	massbank	level 2
823	M609T205	LC-MS/MS ESI -	11.192	609.14	[M-H]-	C27H30O16	-7.12	Rutin	Flavonoids	massbank	level 2
824	M301T698	LC-MS/MS ESI -	11.631	301.036	[M-H]-	C14H6O8	0.5	Ellagic acid	Flavonoids	massbank	level 2
825	M465T730	LC-MS/MS ESI -	12.174	465.194	[M-H]-	C22H26O11	-5.37	Agnuside	Terpenes	massbank	level 2
826	M357T734	LC-MS/MS ESI -	12.233	357.097	[M-H]-	C19H18O7	-1.54	5-Hydroxy-2',4',7,8-Tetramethoxyflavone	Flavonoids	massbank	level 2
827	M579T742	LC-MS/MS ESI -	12.373	579.131	[M-H]-	C26H28O15	-5.16	quercetin-3-O-deoxyhexosyl(1-2)pentoside	Flavonoids	massbank	level 2
828	M199T755	LC-MS/MS ESI -	12.591	199.096	[M-H]-	C12H12N2O	3.06	Harmalol	Alkaloids and their derivatives	massbank	level 2
829	M595T762	LC-MS/MS ESI -	12.705	595.198	[M-H]-	C27H32O15	10.25	Eriocitrin	Flavonoids	massbank	level 2
830	M433T772	LC-MS/MS ESI -	12.868	433.075	[M-H]-	C20H18O11	2.96	Quercetin-3-O-Pentoside	Flavonoids	massbank	level 2
831	M593T775	LC-MS/MS ESI -	12.914	593.148	[M-H-	C26H28O16	-3.29	Kaempferol-7-O-hexosyl(1-2)deoxyhexoside	Flavonoids	massbank	level 2
832	M299T808	LC-MS/MS ESI -	13.46	299.056	[M-H]-	C16H12O6	0	Flavonol base + 2O, 1Meo	Flavonoids	massbank	level 3
833	M593T833	LC-MS/MS ESI -	13.875	593.148	[M-H]-	C27H30O15	3.39	Quercetin-3-O-deoxyhexosyl(1-2)deoxyhexoside	Flavonoids	massbank	level 2
834	M177T841	LC-MS/MS ESI -	14.02	177.019	[M-H]-	C9H6O4	-3.95	Aesculetin	Phenylpropanoids	massbank	level 2
835	M455T853	LC-MS/MS ESI -	14.217	455.211	[M-H]-	C26H32O7	7.64	1,2Alpha-Epoxydeacetoxydihydrogedunin	Terpenes	massbank	level 2
836	M371T869	LC-MS/MS ESI -	14.481	371.205	[M-H]-	C21H24O6	0	(-)-Arctigenin	Phenylpropanoids	massbank	level 2
837	M447T875	LC-MS/MS ESI -	14.579	447.092	[M-H]-	C21H20O11	1.43	Quercitrin	Flavonoids	massbank	level 2
838	M505T880	LC-MS/MS ESI -	14.666	505.096	[M-H]-	C23H22O13	-4.47	Quercetin 3-(6''-acetylglucoside)	Flavonoids	massbank	level 2
839	M194T884	LC-MS/MS ESI -	14.729	194.052	[M-H]-	C9H9NO4	21.8	N-Acetyl Mesalazine	Benzoic acid and its derivatives	massbank	level 2
840	M231T884	LC-MS/MS ESI -	14.739	231.123	[M-H]-	C13H16N2O2	2.73	Melatonin	Indole and its derivatives	massbank	level 2
841	M109T898	LC-MS/MS ESI -	14.968	109.027	[M-H2O-H]-	C6H6O2	-14.49	Catechol	Phenols	massbank	level 2
842	M477T903	LC-MS/MS ESI -	15.043	477.101	[M-H]-	C22H23O12	-4.74	Petunidin-3-O-beta-glucoside	Flavonoids	massbank	level 2
843	M181T903	LC-MS/MS ESI -	15.044	181.05	[M-H]-	C8H8O4	-0.83	Methyl vanillate	Benzoic acid and its derivatives	massbank	level 2
844	M187T905	LC-MS/MS ESI -	15.078	187.096	[M-H]-	C9H16O4	-5.88	Azelaic acid	Lipids	massbank	level 2
845	M433T916	LC-MS/MS ESI -	15.263	433.111	[M-H]-	C21H22O10	-0.76	Isoflavanone base + 3O, O-Hex	Flavonoids	massbank	level 3
846	M467T919	LC-MS/MS ESI -	15.316	467.211	[M-H]-	C20H20O13	-3.34	Ginnalin A	Benzoic acid and its derivatives	massbank	level 2
847	M285T920	LC-MS/MS ESI -	15.327	285.041	[M-H]-	C15H10O6	-0.42	Luteolin	Flavonoids	massbank	level 2
848	M449T923	LC-MS/MS ESI -	15.387	449.108	[M-H]-	C21H21O10	-0.2	Pelargonidin 3-glucoside	Flavonoids	massbank	level 2
849	M417T927	LC-MS/MS ESI -	15.445	417.081	[M-H]-	C20H19O10	-3	Cyanidin-3-O-alpha-arabinoside	Flavonoids	massbank	level 2
850	M203T959	LC-MS/MS ESI -	15.977	203.127	[M-H]-	C10H20O4	-7.78	3,5-Dihydroxydecanoic acid	Organic acids and their derivatives	massbank	level 2
851	M561T960	LC-MS/MS ESI -	15.999	561.16	[M-H]-	C27H30O13	-0.98	Isoflavone base + 1O, 1Meo, O-Pen-Hex	Flavonoids	massbank	level 3
852	M245T966	LC-MS/MS ESI -	16.1	245.139	[M+Hac-H]-	C13H14N2O3	-23.25	N-Acetyltryptophan	Amino acids and their derivatives	massbank	level 2
853	M389T970	LC-MS/MS ESI -	16.161	389.252	[M-H]-	C23H31ClO3	1.8	Ilicicolin A	Terpenes	massbank	level 2
854	M333T970	LC-MS/MS ESI -	16.167	333.109	[M-H]-	C21H18O4	-13.09	Isopongaflavone	Flavonoids	massbank	level 2
855	M621T971	LC-MS/MS ESI -	16.183	621.346	[M-H]-	C37H50O8	8.16	3-O-protocatechuoyl ceanothic acid	Terpenes	massbank	level 2
856	M481T972	LC-MS/MS ESI -	16.192	481.227	[M-H]-	C28H34O7	7.61	Gedunin	Terpenes	massbank	level 2
857	M255T1004	LC-MS/MS ESI -	16.727	255.065	[M-H]-	C15H12O4	0.55	Flavanone base + 2O	Flavonoids	massbank	level 3
858	M375T1007	LC-MS/MS ESI -	16.788	375.201	[M-H]-	C22H29FO4	8.32	Desoximetasone	Lipids	massbank	level 2
859	M469T1014	LC-MS/MS ESI -	16.898	469.226	[M-H]-	C25H32N2O4	1.56	Isoarthonin	Flavonoids	massbank	level 2
860	M255T1015	LC-MS/MS ESI -	16.918	255.113	[M-H]-	C15H12O4	7.84	(S)-Pinocembrin	Flavonoids	massbank	level 2
861	M695T1038	LC-MS/MS ESI -	17.303	695.398	[M-H]-	C36H58O10	-3.61	Bayogenin base + O-Hex	Terpenes	massbank	level 3
862	M227T1067	LC-MS/MS ESI -	17.785	227.128	[M-H]-	C12H20O4	-0.26	Traumatic acid	Lipids	massbank	level 2
863	M89T1088	LC-MS/MS ESI -	18.14	89.0235	[M-H]-	C3H6O3	-4.49	Glyceraldehyde	Others	massbank	level 2
864	M427T1091	LC-MS/MS ESI -	18.182	427.232	[M-H]-	C23H24O8	-1.22	1',2'-dihydro-2',6-dihydroxyrotenone	Flavonoids	massbank	level 2
865	M447T1107	LC-MS/MS ESI -	18.443	447.214	[M-H]-	C21H20O11	6.48	Homoorientin	Flavonoids	massbank	level 2
866	M253T1115	LC-MS/MS ESI -	18.584	253.05	[M-H]-	C15H10O4	-0.75	Flavonol base + 1O	Flavonoids	massbank	level 3
867	M253T1122	LC-MS/MS ESI -	18.697	253.049	[M-H]-	C15H10O4	0.12	Isoflavone base + 2O	Flavonoids	massbank	level 3
868	M293T1135_1	LC-MS/MS ESI -	18.911	293.174	[M-H]-	C17H26O4	-5.63	Gingerol	Phenols	massbank	level 2
869	M323T1161	LC-MS/MS ESI -	19.35	323.221	[M-H]-	C19H32O4	0.09	Protolichesterinic acid	Organic acids and their derivatives	massbank	level 2
870	M431T1166	LC-MS/MS ESI -	19.441	431.181	[M-H]-	C21H20O10	4.94	3-Genistein-8-C-glucoside	Flavonoids	massbank	level 2
871	M305T1180	LC-MS/MS ESI -	19.666	305.086	[M-H]-	C11H18N2O6S	20.29	Glutamyl-s-(c3h5)-cysteine sulfoxide	Amino acids and their derivatives	massbank	level 2
872	M235T1180	LC-MS/MS ESI -	19.669	235.082	[M+Hac-H]-	C10H12N4O3	-7.83	2',3'-Dideoxyinosine	Nucleosides, Nucleotides and Analogs	massbank	level 2
873	M183T1183	LC-MS/MS ESI -	19.712	182.994	[M-H]-	C3H8N2O3S2	21.91	Carbamimidothioic acid	Organic acids and their derivatives	massbank	level 2
874	M95T1185	LC-MS/MS ESI -	19.747	94.9786	[M-H]-	CH4O3S	-23.48	Methanesulfonate	Organic acids and their derivatives	massbank	level 2
875	M293T1201	LC-MS/MS ESI -	20.023	293.211	[M-H]-	C18H30O3	-0.85	9-oxo-10(e),12(e)-Octadecadienoic acid	Lipids	massbank	level 2
876	M513T1220	LC-MS/MS ESI -	20.335	513.303	[M-H]-	C30H42O7	-1.56	Cucurbitacin I	Terpenes	massbank	level 2
877	M471T1241	LC-MS/MS ESI -	20.677	471.346	[M-H]-	C30H48O4	-3.16	Hederagenin	Terpenes	massbank	level 2
878	M253T1247	LC-MS/MS ESI -	20.785	253.217	[M-H]-	C16H30O2	-0.32	Palmitoleic acid	Lipids	massbank	level 2
879	M255T1268	LC-MS/MS ESI -	21.138	255.234	[M-H]-	C16H32O2	2	Palmitic acid	Lipids	massbank	level 2
880	M153T1268	LC-MS/MS ESI -	21.141	152.994	[M-H2O-H]-	C3H7O5P	-11.57	3-Phosphonopropionic acid	Organic acids and their derivatives	massbank	level 2
881	M325T1274	LC-MS/MS ESI -	21.238	325.183	[M-H]-	C19H34O4	2.52	Avocadyne 1-acetate	Lipids	massbank	level 2
882	M141T1302	LC-MS/MS ESI -	21.705	141.019	[M-H]-	C6H6O4	-3.76	cis,cis-Muconic acid	Lipids	massbank	level 2
883	M325T1318	LC-MS/MS ESI -	21.963	325.183	[M-H]-	C18H30O3S	-2.64	Dodecylbenzenesulfonic acid	Organic acids and their derivatives	massbank	level 2
884	M135T1356	LC-MS/MS ESI -	22.601	135.047	[M+K-2H]-	C9H8O4	11.77	Caffeic acid	Phenylpropanoids	massbank	level 2
885	M113T1402	LC-MS/MS ESI -	23.369	112.997	[M-H]-	C3H2N2O3	-16.9	Parabanic acid	Benzoic acid and its derivatives	massbank	level 2
886	M171T1430	LC-MS/MS ESI -	23.829	171.012	[M-H]-	C7H8O3S	0.7	P-toluenesulfonic acid	Organic acids and their derivatives	massbank	level 2
887	M146T1498	LC-MS/MS ESI -	24.962	145.998	[M-H]-	C4H5NO3S	-6.33	Procysteine	Amino acids and their derivatives	massbank	level 2
888	M157T1595	LC-MS/MS ESI -	26.587	156.995	[M-H]-	C6H6O3S	-7.26	Benzenesulfonic acid	Organic acids and their derivatives	massbank	level 2
889	M183T1599	LC-MS/MS ESI -	26.652	183.01	[M-H]-	C6H4N2O5	-10.05	2,4-Dinitrophenol	Phenols	massbank	level 2
890	M113T1601	LC-MS/MS ESI -	26.681	112.984	[M-H]-	C2HF3O2	-16.99	Trifluoroacetic acid	Organic acids and their derivatives	massbank	level 2
891	M101T1609	LC-MS/MS ESI -	26.819	101.023	[M-H]-	C4H6O3	-17.52	2-Ketobutyric acid	Organic acids and their derivatives	massbank	level 2
Note: level 2, putatively annotated compounds; level 3, putatively annotated compound classes.
