# Supplementary material for: Analysis of chemotypes and their markers in leaves of core collections of Eucommia ulmoides using metabolomics
Source: Front Plant Sci. 2023 Jan 9;13:1029907. doi: 10.3389/fpls.2022.1029907 (PMC9868706; doi:10.3389/fpls.2022.1029907)
Supplement: Supplementary file 12 [file Table_7.xlsx]

## Sheet: Sheet1
Supplementary Table 7. TCM active ingredients and disease-resistant metabolites in E. ulmoides leaves identified by TCMSP database.
120 active ingredients for TCM						85 disease-resistant metabolites
Molecule ID	Annotation NO.	Metabolites	MW	OB (%)	DL	Functions						Class
						Anti-cancer/tumor ingredients	Anti-diabetic ingredients	Anti-cardiovascular ingredients	Anti-hypertensive ingredients	Anti-atherosclerotic ingredients	Anti-thrombotic ingredients
MOL001941	M271T953	Imperatorin	270.3	34.55	0.22	Fisetin, Glycitein, Luteolin, Naringenin, Quercetin	Baicalein, Diosmetin, Fisetin, Formononetin, Galangin, Glycitein, Irigenin, Isorhamnetin, Kaempferol, Licochalcone B, Luteolin, Myricetin, Nobiletin, Ononin, Quercetin, Xanthohumol	Formononetin, Glycitein, Irigenin, Isorhamnetin, Licochalcone B, Loureirin A, Naringenin, Nobiletin, Ononin, Xanthohumol, Ellagic acid	Formononetin, Licochalcone B, Loureirin A, Quercetin, Xanthohumol	Baicalein, Fisetin, Formononetin, Galangin, Glycitein, Irigenin, Isorhamnetin, Kaempferol, Licochalcone B, Myricetin, Myricitrin, Nobiletin, Ononin, Quercetin, Xanthohumol	Engeletin, Formononetin, Irigenin, Isorhamnetin, Kaempferol, Nobiletin, Ononin, Quercetin, Salvianolic acid C	Flavonoids
MOL001942	M271T466	Isoimperatorin	270.3	45.46	0.23		Cinnamic acid, Cnidilin, Protocatechuic acid, Rosmarinic acid	Coniferyl ferulate,Nodakenin,Rosmarinic acid,Sumaresinolic acid	(+)-Eudesmin, 5,7-Dihydroxycoumarin, Arctiin, Caffeic acid, Cnidilin, Ethyl , Caffeate, Ferulic acid, Isoferulic acid, Lariciresinol, Rosmarinic acid, Sinapic acid	Cinnamic acid, Rosmarinic acid	(+)-Eudesmin, (+)-Syringaresinol, 5,7-Dihydroxycoumarin, Arctiin, Cinnamic acid, Cnidilin, Coniferyl ferulate, Coumarin, Curcumin, Lariciresinol, Nodakenin, Rosmarinic acid	Phenylpropanoids
MOL001956	M301T199	Cnidilin	300.33	32.69	0.28	Ursolic acid	Aucubin, Dehydroabietic acid, Loganic acid, Loganin		Dehydroabietic acid, (-)-trans-Carveol, Thymol		Aucubin, Dehydroabietic acid, Loganic acid, Loganin, Geniposidic acid	Terpenoids
MOL000347	M373T81	Syringin	372.41	14.64	0.32		Coniferin	Coniferin	Coniferin, Anethole, Eugenol, Paeonol, Sinapyl alcohol, Syringaldehyde, Tyrosol, Vanillic acid	Coniferin, Zingerone		Phenols
MOL001955	M355T167	Chlorogenic acid	354.34	11.93	0.33	Oleic acid,Salicylic acid	Arachidonic acid	Gamma-Tocotrienol, Miltirone	Miltirone, Oleic acid, Salicylic acid, Stigmasterol	Arachidonic acid, Oleic acid	Oleic acid, Gamma-Tocotrienol	Lipids
MOL000416	M405T390	Lariciresinol	360.44	5.53	0.38		Tetrahydroalstonine	Coptisine	Tetrahydroalstonine, Hordenine, Magnoflorine	Tetrahydroalstonine	Tetrahydroalstonine	Alkaloids
MOL000333	M395T97	(+)-Veraguensin	372.5	25.53	0.39		Dehydrocostus lactone		Linderalactone, Triptolide		Dehydrocostus lactone, Linderalactone	Lactones
MOL000090	M369T615	Curcumin	368.41	5.15	0.41				Tyramine	Histamine		Amines
MOL000523	M371T869	(-)-Arctigenin	372.45	8.05	0.44	Adenine	Phellopterin		Phellopterin		Phellopterin	Nucleotides
MOL009047	M409T301	(+)-Eudesmin	386.48	33.29	0.62						Emodin, Physcion	Anthraquinones
MOL004792	M439T170	Nodakenin	408.44	57.12	0.69				Ginkgoic acid		Citric acid	Organic acids
MOL000522	M579T599	Arctiin	534.61	34.45	0.84	Melatonin						Indoles
MOL011468	M685T347	Pinoresinol diglucoside	682.74	14.93	0.34				Lindenenol		Lindenenol	alcohols
MOL002816	M351T64	Bergenin	328.3	14.11	0.34				Hypaphorine			Amino acids
MOL010908	M231T856	Lindenenol	230.33	52.05	0.18		Methyl phenylacetate		Isosafrole, Methyl phenylacetate		Methyl phenylacetate	Others
MOL003991	M245T461	2-methylanthra-9,10-quinone	222.25	26.65	0.16
MOL009516	M225T402	2-Hydroxyanthraquinone	224.22	27.45	0.16
MOL006478	M258T73	Dantron	240.22	28.74	0.19
MOL006160	M241T700	Alizarin	240.22	32.67	0.19
MOL000471	M269T222	Emodin	270.25	83.38	0.24
MOL000476	M307T79	Physcion	284.28	22.29	0.27
MOL002815	M271T477	Arbutin	272.28	6.82	0.15
MOL012219	M285T176	Salicin	286.31	7.15	0.16
MOL002817	M321T67	Picein	298.32	9.48	0.19
MOL002459	M293T1135_1	Gingerol	350.55	19.14	0.28
MOL001753	M151T440	2-Methoxy-4-vinylphenol	522.6	21.97	0.85
MOL006946	M73T2270	Adenosine	255.27	19.85	0.16
MOL006948	M73T2149	Inosine	268.26	11.17	0.18
MOL002644	M301T986	Phellopterin	300.33	40.19	0.28
MOL002495	M277T1260	Shogaol	276.41	31	0.14
MOL010246	M239T541	3-Hydroxyflavone	238.25	47.91	0.16
MOL001792	M279T209	Liquiritigenin	256.27	32.76	0.18
MOL009160	M309T173	Loureirin A	286.35	40.43	0.19
MOL004841	M287T64	Licochalcone B	286.3	76.76	0.19
MOL002714	M271T973	Baicalein	270.25	33.52	0.21
MOL002563	M271T851	Galangin	270.25	45.55	0.21
MOL000392	M269T164	Formononetin	268.28	69.67	0.21
MOL002975	M273T209	Butin	272.27	69.94	0.21
MOL000510	M285T1144	Biochanin A	284.28	25.21	0.24
MOL000422	M287T1041	Kaempferol	286.25	41.88	0.24
MOL000073	M291T189	(+)-Epicatechin	290.29	48.96	0.24
MOL008400	M283T130	Glycitein	284.28	50.48	0.24
MOL013179	M287T481	Fisetin	286.25	52.6	0.24
MOL000492	M291T751	Catechin	290.29	54.83	0.24
MOL000006	M285T920	Luteolin	286.25	36.16	0.25
MOL006791	M307T209	(-)-Epigallocatechin	306.29	24.18	0.27
MOL002881	M301T106	Diosmetin	300.28	31.14	0.27
MOL002341	M325T867	Hesperetin	302.3	70.31	0.27
MOL004798	M303T679	Delphinidin	303.26	40.63	0.28
MOL000098	M303T574	Quercetin	302.25	46.43	0.28
MOL002008	M147T3188	Myricetin	318.25	13.75	0.31
MOL000490	M317T734	Petunidin	317.29	30.05	0.31
MOL000354	M317T947	Isorhamnetin	316.28	49.6	0.31
MOL005814	M373T546	Tangeritin	372.4	21.38	0.43
MOL001002	M301T698	Ellagic acid	302.2	43.06	0.43
MOL005828	M403T925	Nobiletin	402.43	61.67	0.52
MOL004951	M419T999	Isoliquiritin	418.43	8.61	0.6
MOL004401	M553T788	Bilobetin	552.51	7.27	0.63
MOL000415	M609T205	Rutin	610.57	3.2	0.68
MOL002019	M537T370	Cupressuflavone	538.48	18.83	0.7
MOL002322	M431T251	Isovitexin	432.41	31.29	0.72
MOL000561	M471T839	Kaempferol-3-O-glucoside	448.41	14.03	0.74
MOL000498	M447T1107	Homoorientin	448.41	23.3	0.76
MOL000437	M465T574	Isoquercitrin	464.41	1.86	0.77
MOL002007	M465T274	Myricitrin	464.41	5.08	0.77
MOL004368	M465T474	Quercetin 3-galactoside	464.41	6.94	0.77
MOL000391	M453T975	Ononin	430.44	11.52	0.78
MOL012934	M521T237	Iridin	522.5	5	0.84
MOL001298	M213T96	Dehydrocostus lactone	230.33	58.57	0.14
MOL010836	M271T262	Alantolactone	232.35	53.43	0.15
MOL010905	M245T195	Linderalactone	244.31	69.58	0.17
MOL003187	M361T969	Triptolide	360.44	51.29	0.68
MOL005944	M271T1183	Matrine	248.41	63.77	0.25
MOL003627	M247T1193	Sophocarpine	246.39	64.26	0.25
MOL000764	M343T341	Magnoflorine	342.45	26.69	0.55
MOL004497	M338T214	Hippeastrine	315.35	51.65	0.62
MOL000529	M311T1125	Ibogaine	310.48	50.52	0.63
MOL008457	M353T84	Tetrahydroalstonine	352.47	32.42	0.81
MOL009830	M371T1328	Camptothecin	348.38	61.04	0.81
MOL001458	M343T868	Coptisine	320.34	30.67	0.86
MOL000842	M73T2236	Sucrose	342.34	7.17	0.23
MOL000841	M73T3359	Raffinose	504.5	11.79	0.66
MOL007077	M309T981	Sclareol	308.56	43.67	0.21
MOL003626	M299T463	Ostruthin	298.41	30.65	0.23
MOL007721	M287T1007	14-Isopropylpodocarpa-8,11,13-trien-13-ol	286.5	15.78	0.25
MOL003782	M239T1899	Dehydroabietic acid	300.48	14.93	0.28
MOL003735	M345T105	Aucubin	346.37	4.17	0.33
MOL013110	M303T1006	Kaur-16-en-18-oic acid	302.5	59.52	0.34
MOL010828	M385T67	Cynaropicrin	346.41	67.5	0.38
MOL000646	M357T145	Gentiopicroside	356.36	22.98	0.39
MOL003166	M397T194	Swertiamarin	374.38	21.9	0.42
MOL001680	M389T220	Loganin	390.43	5.9	0.44
MOL001668	M373T68	Geniposidic acid	374.38	19.59	0.41
MOL012436	M451T926	Grayanotoxin I	412.58	60.55	0.61
MOL007785	M453T600	Asperuloside	414.4	12.72	0.71
MOL004804	M471T1034	Glycyrrhetinic acid	470.76	22.05	0.74
MOL007973	M495T1116	Sumaresinolic acid	472.78	23.36	0.74
MOL003641	M1030T878	Soyasapogenol B	458.8	16.73	0.75
MOL000511	M479T1238	Ursolic acid	456.78	16.77	0.75
MOL000296	M471T1241	Hederagenin	414.79	36.91	0.75
MOL000290	M521T948	Poricoic acid A	498.77	30.61	0.76
MOL003186	M451T1145	Celastrol	450.67	17.84	0.78
MOL007291	M453T1188	Hecogenin	430.69	15.86	0.79
MOL011271	M475T1069	Lucidenic acid B	474.65	23.79	0.79
MOL002806	M513T1220	Cucurbitacin I	514.72	8.92	0.8
MOL008581	M439T1210	Tigogenin	416.71	13.83	0.81
MOL009040	M517T115	Harpagoside	494.54	15.53	0.83
MOL007264	M465T730	Agnuside	466.48	22.01	0.83
MOL002268	M285T221	Rhein	284.23	47.07	0.28
MOL011051	M343T881	Ginkgoic acid	346.56	20.18	0.32
MOL009807	M447T1246	Cholic acid	408.64	22.17	0.72
MOL008544	M391T1176	Digoxigenin	390.57	10.07	0.74
MOL000860	M73T1676	Stearic acid	284.54	17.83	0.14
MOL010206	M74T1354	15-Methylhexadecanoic acid methyl ester	284.54	21.72	0.14
MOL000675	M75T1632	Oleic acid	282.52	33.13	0.14
MOL000131	M75T1625	Linoleic acid	280.5	41.9	0.14
MOL005500	M79T1638	Linolenic acid	278.48	45.01	0.15
MOL002045	M73T3366	Stigmasterol	440.83	43.41	0.76
MOL005567	M287T999	Retinol	286.5	19.53	0.16
MOL000400	M415T80	Riboflavin	376.41	6.79	0.5
