# Supplementary material for: Analysis of chemotypes and their markers in leaves of core collections of Eucommia ulmoides using metabolomics
Source: Front Plant Sci. 2023 Jan 9;13:1029907. doi: 10.3389/fpls.2022.1029907 (PMC9868706; doi:10.3389/fpls.2022.1029907)
Supplement: Supplementary file 13 [file Table_8.xlsx]

## Sheet: Sheet1
Supplementary Table 8. Four leaf chemotypes of 193 collections classified by SOM cluster.
Collection name	Chemotype	Collection name	Chemotype	Collection name	Chemotype	Collection name	Chemotype
BD-2	Chemotype I	AKS	Chemotype II	BD-5	Chemotype III	CY-13	Chemotype IV
BD-3	Chemotype I	BD-1	Chemotype II	CF	Chemotype III	CY-29	Chemotype IV
BD-8	Chemotype I	BD-10	Chemotype II	CY-1	Chemotype III	CY-30	Chemotype IV
CY-16	Chemotype I	BD-4	Chemotype II	CY-10	Chemotype III	CY-32	Chemotype IV
CY-2	Chemotype I	BD-6	Chemotype II	CY-15	Chemotype III	CY-41	Chemotype IV
CY-21	Chemotype I	BD-7	Chemotype II	CY-17	Chemotype III	CY-42	Chemotype IV
CY-31	Chemotype I	BD-9	Chemotype II	CY-22	Chemotype III	GZ-1	Chemotype IV
CY-37	Chemotype I	BZ	Chemotype II	CY-24	Chemotype III	GZ-2	Chemotype IV
CY-39	Chemotype I	CY-11	Chemotype II	CY-26	Chemotype III	HD-1	Chemotype IV
CY-40	Chemotype I	CY-12	Chemotype II	CY-3	Chemotype III	HD-13	Chemotype IV
CY-43	Chemotype I	CY-14	Chemotype II	CY-33	Chemotype III	HD-15	Chemotype IV
CY-5	Chemotype I	CY-18	Chemotype II	CY-34	Chemotype III	HD-17	Chemotype IV
GL-1	Chemotype I	CY-19	Chemotype II	CY-35	Chemotype III	HD-18	Chemotype IV
GL-3	Chemotype I	CY-20	Chemotype II	CY-45	Chemotype III	HD-5	Chemotype IV
GY-1	Chemotype I	CY-23	Chemotype II	CY-6	Chemotype III	HD-8	Chemotype IV
GY-5	Chemotype I	CY-25	Chemotype II	CY-7	Chemotype III	HZ	Chemotype IV
HB-1	Chemotype I	CY-27	Chemotype II	CY-9	Chemotype III	HZ-4	Chemotype IV
HD-2	Chemotype I	CY-28	Chemotype II	GY-3	Chemotype III	JZ-1	Chemotype IV
HD-3	Chemotype I	CY-36	Chemotype II	HD-10	Chemotype III	JZ-2	Chemotype IV
HZ-1	Chemotype I	CY-38	Chemotype II	HD-11	Chemotype III	LY-10	Chemotype IV
HZ-2	Chemotype I	CY-4	Chemotype II	HD-19	Chemotype III	LY-17	Chemotype IV
JP-3	Chemotype I	CY-44	Chemotype II	KF-1	Chemotype III	LY-27	Chemotype IV
LF-1	Chemotype I	CY-8	Chemotype II	LN-1	Chemotype III	LY-32	Chemotype IV
LN-2	Chemotype I	GL-2	Chemotype II	LY-1	Chemotype III	LZ-4	Chemotype IV
LN-3	Chemotype I	GY-2	Chemotype II	LY-15	Chemotype III	NY-3	Chemotype IV
LN-4	Chemotype I	GY-4	Chemotype II	LY-2	Chemotype III	TH-1	Chemotype IV
LY-11	Chemotype I	HD-12	Chemotype II	LY-21	Chemotype III	ZZ-2	Chemotype IV
LY-12	Chemotype I	HD-14	Chemotype II	LY-22	Chemotype III	LY-34	Chemotype II
LY-14	Chemotype I	HD-16	Chemotype II	LY-25	Chemotype III	LY-35	Chemotype II
LY-20	Chemotype I	HD-20	Chemotype II	LY-31	Chemotype III	LY-9	Chemotype II
LY-26	Chemotype I	HD-21	Chemotype II	LY-5	Chemotype III	LZ-1	Chemotype II
LY-28	Chemotype I	HD-4	Chemotype II	LY-6	Chemotype III	LZ-2	Chemotype II
LY-3	Chemotype I	HD-6	Chemotype II	LY-7	Chemotype III	LZ-3	Chemotype II
LY-30	Chemotype I	HD-7	Chemotype II	NY-2	Chemotype III	MTG	Chemotype II
LY-4	Chemotype I	HD-9	Chemotype II	SG-2	Chemotype III	NC-2	Chemotype II
LY-8	Chemotype I	HZ-3	Chemotype II	SG-3	Chemotype III	NP	Chemotype II
NC-1	Chemotype I	JP-1	Chemotype II	SQ-3	Chemotype III	SNJ-1	Chemotype II
ND	Chemotype I	JP-2	Chemotype II	XY	Chemotype III	SNJ-2	Chemotype II
NY-1	Chemotype I	JP-4	Chemotype II	ZJJ-1	Chemotype III	SPB	Chemotype II
SG-1	Chemotype I	LF-2	Chemotype II	ZJJ-3	Chemotype I	SQ-1	Chemotype II
SQ-4	Chemotype I	LY-13	Chemotype II	ZT-1	Chemotype I	SQ-2	Chemotype II
SQ-5	Chemotype I	LY-16	Chemotype II	ZT-3	Chemotype I	SY	Chemotype II
SQ-6	Chemotype I	LY-18	Chemotype II	ZT-4	Chemotype I	TH-2	Chemotype II
UQ	Chemotype I	LY-19	Chemotype II	ZY-1	Chemotype I	WF	Chemotype II
WH	Chemotype I	LY-23	Chemotype II	ZZ	Chemotype I	ZJJ-4	Chemotype II
XH	Chemotype I	LY-24	Chemotype II	ZZ-1	Chemotype I	ZT-2	Chemotype II
XX-1	Chemotype I	LY-29	Chemotype II	ZZ-3	Chemotype I	ZY-2	Chemotype II
YC	Chemotype I	LY-33	Chemotype II	ZZ-4	Chemotype I	ZY-3	Chemotype II
ZJJ-2	Chemotype I
