# Supplementary material for: Analysis of chemotypes and their markers in leaves of core collections of Eucommia ulmoides using metabolomics
Source: Front Plant Sci. 2023 Jan 9;13:1029907. doi: 10.3389/fpls.2022.1029907 (PMC9868706; doi:10.3389/fpls.2022.1029907)
Supplement: Supplementary file 14 [file Table_9.xlsx]

## Sheet: Sheet1
Supplementary Table 9. Assessment index of each OPLS-DA model.
Model	Orthogonal component	Predictive component	R2Y (cum)	Q2 (cum)	Intercept of R2	Intercept of Q2
Chemotype I against the other types	1	1	0.764	0.567	0.483	-0.336
Chemotype II against the other types	1	1	0.674	0.499	0.485	-0.327
Chemotype III against the other types	1	1	0.927	0.864	0.615	-0.375
Chemotype IV against the other types	1	2	0.717	0.587	0.484	-0.337
