# Supplementary material for: Analysis of chemotypes and their markers in leaves of core collections of Eucommia ulmoides using metabolomics
Source: Front Plant Sci. 2023 Jan 9;13:1029907. doi: 10.3389/fpls.2022.1029907 (PMC9868706; doi:10.3389/fpls.2022.1029907)
Supplement: Supplementary file 15 [file Table_10.xlsx]

## Sheet: Sheet1
Supplementary Table 10. Screened chemomarkers for each leaf chemotype.
Annotation NO.	Metabolites	Class	Chemotype I	Chemotype II	Chemotype III	Chemotype IV
M118T167	Acetylglycine	Amino acid	●	●	○	○
M130T68	Pyroglutamic acid	Amino acid	○	●	○	○
M150T341	Methionine	Amino acid	○	○	○	●
M166T133	L-Phenylalanine	Amino acid	○	●	○	○
M175T1089	L-Theanine	Amino acid	○	○	●	○
M196T74	N-Methyltyrosine	Amino acid	○	○	○	●
M231T962	Valyl-Isoleucine	Amino acid	○	○	○	●
M419T157	S-Lactoylglutathione	Amino acid	●	○	○	○
M151T586	4`-Aminoacetanilide	Amine	○	●	○	○
M168T243	3-Methoxytyramine	Amine	○	○	○	●
M301T991	2,3-dihydroxy-N,N'-Diphenylbutanediamide	Amine	○	○	○	●
M302T454	Dehydroevodiamine	Amine	○	○	●	○
M133T136	Cinnamaldehyde	Phenylpropanoid	●	○	○	○
M149T185	Cinnamic acid	Phenylpropanoid	○	○	○	●
M177T217	Herniarin	Phenylpropanoid	○	○	○	●
M195T141	trans-Ferulic acid	Phenylpropanoid	●	○	○	○
M209T99	5-Hydroxyferulic acid methyl ester	Phenylpropanoid	●	○	●	○
M277T987	Dihydromethysticin	Phenylpropanoid	○	○	●	○
M299T470	Enterolactone	Phenylpropanoid	●	○	○	●
M321T1081	alpha-Zearalenol	Phenylpropanoid	○	○	●	○
M325T338	Nordihydroguaiaretate	Phenylpropanoid	○	○	○	●
M341T204	Aesculin	Phenylpropanoid	○	●	○	○
M355T167	Chlorogenic acid	Phenylpropanoid	○	○	●	○
M531T526	Scutellarioside II	Phenylpropanoid	○	○	○	●
M213T158	Eudesmic acid	Phenylpropanoid	●	○	○	○
M235T300	Methyl 4-hydroxy-3,5-dimethoxybenzoate	Phenylpropanoid	○	●	○	○
M151T71	D-Arabitol	Alcohol	○	○	●	○
M233T65	L-Quebrachitol	Alcohol	●	○	○	○
M137T88	Beta-Orcinol	Phenol	○	●	○	●
M151T440	2-Methoxy-4-vinylphenol	Phenol	○	●	○	●
M167T174	Paeonol	Phenol	○	○	○	●
M195T176	Vanillin acetate	Phenol	○	○	○	●
M195T1195	4-Hexylresorcinol	Phenol	○	○	●	○
M229T1162	Bisphenol A	Phenol	○	○	●	○
M237T968	2-Butyl-5-pentylbenzene-1,3-diol	Phenol	○	○	○	●
M271T477	Arbutin	Phenol	○	○	●	○
M327T269	Dendrophenol	Phenol	●	○	○	●
M331T103	Gallic acid hexoside	Phenol	●	○	○	○
M343T134	Coniferin	Phenol	○	●	○	○
M73T2270	Adenosine	Nucleotide	●	○	○	○
M239T170	2',4'-Dihydroxychalcone	Flavonoid	●	○	○	○
M255T1015	(S)-Pinocembrin	Flavonoid	○	○	●	○
M259T192	Peucenin	Flavonoid	●	○	○	○
M271T462	Alpinetin	Flavonoid	●	○	○	○
M285T1042	Alpinetin Methyl Ether	Flavonoid	○	○	●	○
M287T721	Cyanidin	Flavonoid	○	●	○	○
M287T1041	Kaempferol	Flavonoid	●	○	○	○
M299T1081	2'-Methoxyformonetin	Flavonoid	○	○	●	○
M323T866	Licoflavone A	Flavonoid	○	○	○	●
M331T1204	2',4-Dihydroxy-3,4',6'-Trimethoxychalcone	Flavonoid	○	○	●	○
M341T968	Isoflavanone base + 3O, 1Prenyl	Flavonoid	○	○	●	●
M355T985	Xanthohumol	Flavonoid	●	○	●	○
M373T145	Myricetin 3,7,3',4'-tetramethyl ether	Flavonoid	●	○	○	○
M417T211	Flavanone + 2O, O-Hex	Flavonoid	●	○	○	○
M427T1091	1',2'-dihydro-2',6-dihydroxyrotenone	Flavonoid	○	○	●	○
M435T721	Quercetin-3-D-xyloside	Flavonoid	○	●	○	○
M447T875	Quercitrin	Flavonoid	○	○	○	●
M447T1107	Homoorientin	Flavonoid	●	○	●	○
M449T711	kaempferol-7-O-hexoside	Flavonoid	○	●	○	○
M465T574	Isoquercitrin	Flavonoid	●	○	○	○
M479T524	Flavonol base + 5O, O-Hex	Flavonoid	○	●	●	○
M561T960	Isoflavone base + 1O, 1Meo, O-Pen-Hex	Flavonoid	●	○	●	○
M245T195	Linderalactone	Lactone	○	●	○	○
M105T263	Styrene	Other	○	○	○	●
M177T1162	1-Benzylpiperazine	Other	○	○	●	○
M165T152	Ricinine	Alkaloid	○	○	○	●
M253T299	Harmaline	Alkaloid	○	●	○	○
M271T1183	Matrine	Alkaloid	●	○	○	○
M294T81	Pilocarpine	Alkaloid	●	○	○	○
M311T1125	Ibogaine	Alkaloid	○	○	●	○
M339T221	Kopsinine	Alkaloid	○	●	●	○
M187T148	Rhamnose	Sugar	●	○	○	○
M193T67	Methyl-beta-galactopyranoside	Sugar	●	○	○	○
M221T62	Ethyl-beta-glucuronide	Sugar	●	○	○	○
M389T585	Hexose	Sugar	○	●	○	○
M159T1111	Myrcene	Terpene	○	○	●	○
M169T1081	Geranic acid	Terpene	○	○	●	○
M177T1058	Geraniol	Terpene	○	○	●	○
M219T1001	Muurolladie-3-One	Terpene	○	○	○	●
M257T1156	Bakuchiol	Terpene	○	○	●	○
M261T99	Farnesol	Terpene	○	●	○	○
M299T463	Ostruthin	Terpene	●	○	○	●
M345T105	Aucubin	Terpene	○	○	●	○
M357T145	Gentiopicroside	Terpene	●	○	○	○
M513T1220	Cucurbitacin I	Terpene	●	○	●	○
M515T1253	Ganoderic acid	Terpene	○	○	●	○
M537T1231	Alisol B Acetate	Terpene	○	○	●	○
M120T133	Indoline	Indole	○	●	○	○
M154T170	Citrazinc acid	Organic acid	○	○	●	○
M181T135	Isoevernic acid	Organic acid	○	●	○	○
M283T985	3-Hydroxy-2-Octylpentanedioic acid	Organic acid	●	○	●	○
M293T1135	12-Oxo-10,15(Z)-Phytodienoic Acid	Organic acid	○	○	●	○
M323T1161	Protolichesterinic acid	Organic acid	○	○	●	○
M447T1246	Cholic acid	Organic acid	○	○	●	○
M195T72	Salicylic acid	Lipid	○	●	○	○
M211T1045	Jasmonic acid	Lipid	○	○	●	○
M213T1189	Dihydrojasmonic acid	Lipid	○	●	●	○
M243T993	(Z)-2-octylpent-2-enedioic acid	Lipid	○	○	●	○
M279T96	Dihydrotanshinone I	Lipid	○	○	●	○
M293T1201	9-oxo-10(e),12(e)-Octadecadienoic acid	Lipid	○	○	●	○
M295T1248	13-OxoODE	Lipid	○	○	●	○
M321T497	8:1+2O fatty acyl hexoside	Lipid	○	○	●	○
M522T1017	Taurochenodesoxycholic acid	Lipid	○	●	○	○
Note: "●" means place means the metabolite in the row does belong to the differential differential marker in the column,"○" means place means the metabolite in the row does not belong to the differential differential marker in the column.
