# Supplementary material for: Analysis of chemotypes and their markers in leaves of core collections of Eucommia ulmoides using metabolomics
Source: Front Plant Sci. 2023 Jan 9;13:1029907. doi: 10.3389/fpls.2022.1029907 (PMC9868706; doi:10.3389/fpls.2022.1029907)
Supplement: Supplementary file 16 [file Table_11.xlsx]

## Sheet: Sheet1
Supplementary Table 11. Accuracy rates of chemotype classification basing on 103 chemomarkers by RF model.
Sample type	Training set				Independent set
	Chemotype I	Chemotype II	Chemotype III	Chemotype IV	Chemotype I	Chemotype II	Chemotype III	Chemotype IV
Number of samples	44	52	30	21	14	17	9	6
Accurate prediction number	39	51	30	16	12	14	9	4
Prediction accuracy /%	88.64	98.08	100	76.19	85.71	82.35	100	66.67
Average accuracy /%	92.52				84.78
