# Supplementary material for: Analysis of chemotypes and their markers in leaves of core collections of Eucommia ulmoides using metabolomics
Source: Front Plant Sci. 2023 Jan 9;13:1029907. doi: 10.3389/fpls.2022.1029907 (PMC9868706; doi:10.3389/fpls.2022.1029907)
Supplement: Supplementary file 17 [file Table_12.xlsx]

## Sheet: Sheet1
Supplementary Table 12. ANOVA and Duncan’s multiple range tests of morphological traits in four leaf chemotypes.
Morphological trait	Source	Sum of squares	Degrees of freedom	Mean square	F value	Chemotype I	Chemotype II	Chemotype III	Chemotype IV
specific leaf fresh weight (g)	inter-groups	0.546	3	0.182	2.690*	1.785±0.26b	1.909±0.25a	1.899±0.28ab	1.862±0.26ab
	intra-groups	12.783	189	0.068		1.785±0.26b	1.909±0.25a	1.899±0.28ab	1.862±0.26ab
chlorophyll reference value	inter-groups	0.447	3	0.149	2.708*	3.581±0.18b	3.699±0.27a	3.656±0.24ab	3.653±0.23ab
	intra-groups	10.393	189	0.055		3.581±0.18b	3.699±0.27a	3.656±0.24ab	3.653±0.23ab
leaf thickness (mm)	inter-groups	0.026	3	0.009	4.019**	0.298±0.05b	0.318±0.05ab	0.322±0.04a	0.331±0.05a
	intra-groups	0.409	189	0.002		0.298±0.05b	0.318±0.05ab	0.322±0.04a	0.331±0.05a
leaf dentate height (mm)	inter-groups	0.157	3	0.052	3.194*	0.872±0.15ab	0.838±0.09b	0.903±0.16a	0.82±0.11b
	intra-groups	3.099	189	0.016		0.872±0.15ab	0.838±0.09b	0.903±0.16a	0.82±0.11b
leaf length (mm)	inter-groups	2078.28	3	692.759	1.835
	intra-groups	71336.2	189	377.44
specific leaf dry weight (g)	inter-groups	0.057	3	0.019	1.436
	intra-groups	2.52	189	0.013
length to width ratio of leaf	inter-groups	0.121	3	0.04	0.718
	intra-groups	10.585	189	0.056
leaf width (mm)	inter-groups	167.444	3	55.815	0.546
	intra-groups	19307.5	189	102.156
leaf area (mm2)	inter-groups	1.19548e+07	3	3.98495e+06	1.293
	intra-groups	5.82537e+08	189	3.08221e+06
leaf perimeter (mm)	inter-groups	15413.4	3	5137.81	1.081
	intra-groups	898320	189	4753.02
stipe length (mm)	inter-groups	10.366	3	3.455	0.49
	intra-groups	1331.63	189	7.046
leaf dentate width (mm)	inter-groups	2.245	3	0.748	0.987
	intra-groups	143.259	189	0.758
leaf dentate number	inter-groups	75.459	3	25.153	0.181
	intra-groups	26335.9	189	139.343
Note: * means significant difference at 0.05 level, ** means significant difference at 0.01 level. Duncan’s multiple range tests at 95% level of probability.
