# Supplementary material for: Analysis of chemotypes and their markers in leaves of core collections of Eucommia ulmoides using metabolomics
Source: Front Plant Sci. 2023 Jan 9;13:1029907. doi: 10.3389/fpls.2022.1029907 (PMC9868706; doi:10.3389/fpls.2022.1029907)
Supplement: Supplementary file 18 [file Table_13.xlsx]

## Sheet: Sheet1
Supplementary Table 13. Co-expression module assignment of the metabolic markers in E. ulmoides leaves.
Annotation NO.	Chemotype I		Chemotype II		Chemotype III		Chemotype IV
	Change	Module	Change	Module	Change	Module	Change	Module
M118T167	UP	yellow	DOWN	yellow	○	○	○	○
M130T68	○	○	UP	blue	○	○	○	○
M150T341	○	○	○	○	○	○	DOWN	blue
M166T133	○	○	UP	blue	○	○	○	○
M175T1089	○	○	○	○	UP	turquoise	○	○
M196T74	○	○	○	○	○	○	DOWN	turquoise
M231T962	○	○	○	○	○	○	DOWN	pink
M419T157	UP	yellow	○	○	○	○	○	○
M151T586	○	○	DOWN	blue	○	○	○	○
M168T243	○	○	○	○	○	○	DOWN	blue
M301T991	○	○	○	○	○	○	DOWN	pink
M302T454	○	○	○	○	DOWN	turquoise	○	○
M133T136	UP	yellow	○	○	○	○	○	○
M149T185	○	○	○	○	○	○	DOWN	blue
M177T217	○	○	○	○	○	○	DOWN	blue
M195T141	UP	yellow	○	○	○	○	○	○
M209T99	UP	turquoise	○	○	DOWN	turquoise	○	○
M277T987	○	○	○	○	UP	turquoise	○	○
M299T470	UP	yellow	○	○	○	○	DOWN	yellow
M321T1081	○	○	○	○	UP	turquoise	○	○
M325T338	○	○	○	○	○	○	DOWN	brown
M341T204	○	○	UP	brown	○	○	○	○
M355T167	○	○	○	○	DOWN	○	○	○
M531T526	○	○	○	○	○	○	DOWN	yellow
M213T158	UP	yellow	○	○	○	○	○	○
M235T300	○	○	UP	brown	○	○	○	○
M151T71	○	○	○	○	UP	turquoise	○	○
M233T65	UP	yellow	○	○	○	○	○	○
M137T88	○	○	DOWN	blue	○	○	DOWN	blue
M151T440	○	○	DOWN	blue	○	○	DOWN	blue
M167T174	○	○	○	○	○	○	DOWN	blue
M195T176	○	○	○	○	○	○	DOWN	blue
M195T1195	○	○	○	○	UP	turquoise	○	○
M229T1162	○	○	○	○	UP	turquoise	○	○
M237T968	○	○	○	○	○	○	DOWN	pink
M271T477	○	○	○	○	UP	turquoise	○	○
M327T269	UP	yellow	○	○	○	○	DOWN	yellow
M331T103	UP	pink	○	○	○	○	○	○
M343T134	○	○	UP	turquoise	○	○	○	○
M73T2270	DOWN	brown	○	○	○	○	○	○
M239T170	UP	yellow	○	○	○	○	○	○
M255T1015	○	○	○	○	UP	turquoise	○	○
M259T192	UP	yellow	○	○	○	○	○	○
M271T462	UP	yellow	○	○	○	○	○	○
M285T1042	○	○	○	○	UP	turquoise	○	○
M287T721	○	○	UP	brown	○	○	○	○
M287T1041	DOWN	○	○	○	○	○	○	○
M299T1081	○	○	○	○	UP	turquoise	○	○
M323T866	○	○	○	○	○	○	DOWN	black
M331T1204	○	○	○	○	UP	turquoise	○	○
M341T968	○	○	○	○	UP	turquoise	DOWN	turquoise
M355T985	DOWN	turquoise	○	○	UP	turquoise	○	○
M373T145	UP	yellow	○	○	○	○	○	○
M417T211	UP	yellow	○	○	○	○	○	○
M427T1091	○	○	○	○	UP	turquoise	○	○
M435T721	○	○	UP	magenta	○	○	○	○
M447T875	○	○	○	○	○	○	UP	blue
M447T1107	DOWN	turquoise	○	○	UP	turquoise	○	○
M449T711	○	○	UP	brown	○	○	○	○
M465T574	DOWN	magenta	○	○	○	○	○	○
M479T524	○	○	UP	yellow	DOWN	yellow	○	○
M561T960	DOWN	turquoise	○	○	UP	turquoise	○	○
M245T195	○	○	UP	brown	○	○	○	○
M105T263	○	○	○	○	○	○	DOWN	blue
M177T1162	○	○	○	○	UP	turquoise	○	○
M165T152	○	○	○	○	○	○	DOWN	blue
M253T299	○	○	UP	brown	○	○	○	○
M271T1183	DOWN	○	○	○	○	○	○	○
M294T81	UP	yellow	○	○	○	○	○	○
M311T1125	○	○	○	○	UP	○	○	○
M339T221	○	○	UP	turquoise	DOWN	turquoise	○	○
M187T148	DOWN	blue	○	○	○	○	○	○
M193T67	UP	yellow	○	○	○	○	○	○
M221T62	DOWN	yellow	○	○	○	○	○	○
M389T585	○	○	UP	○	○	○	○	○
M159T1111	○	○	○	○	UP	turquoise	○	○
M169T1081	○	○	○	○	UP	turquoise	○	○
M177T1058	○	○	○	○	UP	turquoise	○	○
M219T1001	○	○	○	○	○	○	DOWN	pink
M257T1156	○	○	○	○	UP	turquoise	○	○
M261T99	○	○	UP	turquoise	○	○	○	○
M299T463	UP	yellow	○	○	○	○	DOWN	yellow
M345T105	○	○	○	○	DOWN	turquoise	○	○
M357T145	UP	yellow	○	○	○	○	○	○
M513T1220	UP	turquoise	○	○	DOWN	turquoise	○	○
M515T1253	○	○	○	○	UP	turquoise	○	○
M537T1231	○	○	○	○	DOWN	○	○	○
M120T133	○	○	UP	turquoise	○	○	○	○
M154T170	○	○	○	○	UP	turquoise	○	○
M181T135	○	○	DOWN	blue	○	○	○	○
M283T985	DOWN	turquoise	○	○	UP	turquoise	○	○
M293T1135	○	○	○	○	UP	turquoise	○	○
M323T1161	○	○	○	○	UP	turquoise	○	○
M447T1246	○	○	○	○	DOWN	turquoise	○	○
M195T72	○	○	UP	blue	○	○	○	○
M211T1045	○	○	○	○	UP	turquoise	○	○
M213T1189	○	○	UP	turquoise	DOWN	turquoise	○	○
M243T993	○	○	○	○	UP	turquoise	○	○
M279T96	○	○	○	○	DOWN	turquoise	○	○
M293T1201	○	○	○	○	UP	turquoise	○	○
M295T1248	○	○	○	○	UP	turquoise	○	○
M321T497	○	○	○	○	DOWN	turquoise	○	○
M522T1017	○	○	UP	brown	○	○	○	○
Note: "○" means place means the metabolite in the row does not belong to the differential marker in the column.
