# Supplementary material for: Analysis of chemotypes and their markers in leaves of core collections of Eucommia ulmoides using metabolomics
Source: Front Plant Sci. 2023 Jan 9;13:1029907. doi: 10.3389/fpls.2022.1029907 (PMC9868706; doi:10.3389/fpls.2022.1029907)
Supplement: Supplementary file 19 [file Table_14.xlsx]

## Sheet: Sheet1
Supplementary Table 14. Pearson's correlation analysis between 377 metabolites of the six key metabolite modules and eight morphological traits.
Morphological trait	Annotation NO.	Correlation	P-value	Metabolites
CRV	M144T72	-0.4	8.57186e-09	Proline betaine
CRV	M89T333	-0.301	2.15554e-05	Hydroxypropionic acid
CRV	M73T1203	-0.288	5.02473e-05	N-Methyldodecanamide
CRV	M191T62	-0.271	0.000139053	D-(-)-quinic acid
CRV	M195T141	-0.261	0.000250351	trans-Ferulic acid
CRV	M193T107	-0.243	0.000647279	Coumarin base + 1O, 1MeO, O-Hex
CRV	M195T135	-0.241	0.000742859	Haematommic acid
CRV	M116T1135	-0.236	0.000960159	1,5-Anhydrosorbitol
CRV	M204T81	-0.23	0.00127083	L-Acetylcarnitine
CRV	M357T145	-0.223	0.00178364	Gentiopicroside
CRV	M245T966	-0.222	0.00191313	N-Acetyltryptophan
CRV	M117T3345	-0.22	0.00207234	Maltotriose
CRV	M183T97	-0.219	0.0022136	Antiarol
CRV	M553T788	-0.219	0.0022334	Bilobetin
CRV	M203T959	-0.213	0.00295719	3,5-Dihydroxydecanoic acid
CRV	M505T880	-0.208	0.00373202	Quercetin 3-(6''-acetylglucoside)
CRV	M199T755	-0.205	0.00426356	Harmalol
CRV	M118T179	-0.202	0.00491393	L-Valine
CRV	M250T100	-0.199	0.00559097	Phenylacetylaspartic acid
CRV	M133T136	-0.198	0.00572118	Cinnamaldehyde
CRV	M161T64	-0.197	0.00599023	Hydroxymethylglutaric acid
CRV	M331T103	-0.194	0.00675078	Gallic acid hexoside
CRV	M522T1017	0.37	1.17902e-07	Taurochenodesoxycholic acid
CRV	M73T2514	0.347	7.37733e-07	Maltitol
CRV	M259T149	0.342	1.1139e-06	Thalidomide
CRV	M73T2602	0.334	2.12537e-06	Melibiose
CRV	M219T140	0.322	4.97926e-06	Xanthoxylin
CRV	M309T981	0.321	5.36851e-06	Sclareol
CRV	M371T986	0.318	6.42767e-06	(2R,3R)-3,7,4'-Trihydroxy-5-methoxy-8-prenylflavanone
CRV	M271T980	0.317	7.16333e-06	Pterocarpan base + 1O, 1MeO
CRV	M211T99	0.306	1.48343e-05	Sinapyl alcohol
CRV	M301T986	0.305	1.56711e-05	Phellopterin
CRV	M481T178	0.293	3.64537e-05	Silibinin
CRV	M101T769	0.288	4.72691e-05	Glutaric acid
CRV	M91T545	0.288	4.84132e-05	Benzyl alcohol
CRV	M73T1885	0.281	7.6907e-05	16-Hydroxyhexadecanoic acid
CRV	M231T115	0.28	7.86125e-05	Altholactone
CRV	M225T383	0.278	8.9054e-05	Methyl Jasmonate
CRV	M225T1033	0.278	8.96886e-05	Tetradec-5-ynoic acid
CRV	M130T68	0.277	9.5297e-05	Pyroglutamic acid
CRV	M271T953	0.276	0.000105058	Imperatorin
CRV	M395T97	0.269	0.000151713	(+)-Veraguensin
CRV	M296T100	0.263	0.000217864	1-Methylguanosine
CRV	M146T68	0.262	0.000231541	N-acetyl-DL-Serine
CRV	M331T989	0.253	0.000382542	2',3-Dihydroxy-4,4',6'-Trimethoxychalcone
CRV	M409T301	0.249	0.000487908	(+)-Eudesmin
CRV	M227T398	0.247	0.000525915	Methyl Dihydrojasmonate
CRV	M451T926	0.243	0.000647942	Grayanotoxin I
CRV	M227T219	0.242	0.000682924	Humulene
CRV	M73T2149	0.242	0.000714744	Inosine
CRV	M357T1005	0.241	0.000721164	Isoflavanone base + 4O, 1Prenyl
CRV	M193T204	0.241	0.00073318	4-Oxo-5-Phenylpentanoic acid
CRV	M153T440	0.235	0.000977939	2-Isopropyl-6-methyl-pyrimidin-4-ol
CRV	M433T479	0.233	0.00113336	Salvinorin A
CRV	M310T95	0.231	0.00124669	N2,N2-Dimethylguanosine
CRV	M415T695	0.228	0.00142666	Dehydrorotenone
CRV	M283T130	0.226	0.00158195	Glycitein
CRV	M117T819	0.226	0.00158392	Erythrose
CRV	M165T545	0.226	0.00158621	Eugenol
CRV	M221T969	0.225	0.00167848	Eburnamonine
CRV	M179T204	0.223	0.00179076	5,7-Dihydroxycoumarin
CRV	M271T262	0.222	0.00191726	Alantolactone
CRV	M449T711	0.22	0.00206352	kaempferol-7-O-hexoside
CRV	M223T969	0.219	0.00219192	Decyl acetate
CRV	M301T435	0.218	0.00234162	5-Nitro-2-(3-phenylpropylamino)benzoic acid
CRV	M234T231	0.216	0.00250392	Cinnamoylcholine
CRV	M497T410	0.216	0.00251581	Epoxygedunin
CRV	M117T989	0.216	0.00252082	D-Xylitol
CRV	M249T963	0.21	0.00331119	Carnosine
CRV	M361T241	0.208	0.00377341	Perivine
CRV	M359T379	0.207	0.00379158	Tabersonine
CRV	M283T310	0.205	0.00421542	3,7-Dimethoxyflavone
CRV	M339T951	0.201	0.00503913	Licoflavone C
CRV	M341T929	0.201	0.00513206	(S)-4',5,7-Trihydroxy-3'-prenylflavanone
CRV	M242T73	0.2	0.00522015	O6-Benzylguanine
CRV	M373T546	0.2	0.00535915	Tangeritin
CRV	M521T377	0.198	0.00566148	Pinoresinol 4-O-glucoside
CRV	M351T253	0.198	0.00573681	1,7-bis(4-hydroxyphenyl)-5-methoxyheptan-3-one
CRV	M73T2063	0.198	0.00577419	Salicylic acid beta-D-glucoside
CRV	M211T397	0.197	0.00607126	Altretamine
CRV	M195T832	0.196	0.0062232	Geranylacetone
CRV	M271T466	0.196	0.00642948	Isoimperatorin
CRV	M221T127	0.195	0.00652965	Isofraxidin
CRV	M287T721	0.192	0.00757688	Cyanidin
CRV	M323T380	0.19	0.00798147	Neobavaisoflavone
CRV	M177T128	0.19	0.00805987	Coniferyl aldehyde
CRV	M201T239	0.189	0.00851389	3-Phenoxybenzylalcohol
CRV	M174T466	0.189	0.00856188	Diethylphosphate
CRV	M213T341	0.187	0.00918869	Harmine
LA	M433T772	-0.246	0.000550329	Quercetin-3-O-Pentoside
LA	M471T839	-0.239	0.000799342	Kaempferol-3-O-glucoside
LA	M463T810	-0.235	0.00101521	Isoquercitrin
LA	M73T2270	-0.23	0.00129124	Adenosine
LA	M271T973	-0.216	0.00249713	Baicalein
LA	M303T679	-0.21	0.0034253	Delphinidin
LA	M189T155	-0.208	0.0037046	6,8-Dimethyl-4-hydroxycoumarin
LA	M161T360	-0.207	0.00391028	Putrescine dihydrochloride
LA	M553T788	-0.203	0.00456067	Bilobetin
LA	M303T629	-0.203	0.00457796	Flavanone base + 5O
LA	M465T703	-0.2	0.0053665	quercetin-3-O-beta-glucopyranoside
LA	M417T927	-0.199	0.00541061	Cyanidin-3-O-alpha-arabinoside
LA	M467T919	-0.199	0.00557622	Ginnalin A
LA	M369T615	-0.186	0.0097182	Curcumin
LA	M118T167	0.255	0.000343473	Acetylglycine
LA	M417T211	0.221	0.00199102	Flavanone + 2O, O-Hex
LA	M218T818	0.217	0.00243385	L-Homoserine
LA	M431T251	0.208	0.00375553	Isovitexin
LA	M197T104	0.203	0.00457119	Vanillylmandelic acid
LA	M327T269	0.197	0.00610894	Dendrophenol
LA	M203T959	0.185	0.00980409	3,5-Dihydroxydecanoic acid
LDH	M553T788	-0.209	0.00358974	Bilobetin
LDH	M471T839	-0.202	0.00480752	Kaempferol-3-O-glucoside
LDH	M271T973	-0.201	0.00508164	Baicalein
LDH	M147T935	-0.19	0.00797981	2-Deoxypentitol
LDH	M138T230	0.233	0.00108862	2-Hydroxynicotinic acid
LDH	M118T167	0.212	0.00313229	Acetylglycine
LDH	M225T209	0.204	0.00445221	1,8,9-Anthracenetriol
LDH	M191T62	0.198	0.00573338	D-(-)-quinic acid
LL	M463T810	-0.298	2.48464e-05	Isoquercitrin
LL	M471T839	-0.277	9.8164e-05	Kaempferol-3-O-glucoside
LL	M433T772	-0.267	0.000170313	Quercetin-3-O-Pentoside
LL	M73T1021	-0.259	0.000281972	Levoglucosan
LL	M73T2270	-0.248	0.00051827	Adenosine
LL	M303T679	-0.235	0.00100537	Delphinidin
LL	M465T703	-0.23	0.00131982	quercetin-3-O-beta-glucopyranoside
LL	M417T927	-0.229	0.00132597	Cyanidin-3-O-alpha-arabinoside
LL	M253T1122	-0.212	0.00304775	Isoflavone base + 2O
LL	M193T204	-0.207	0.00385151	4-Oxo-5-Phenylpentanoic acid
LL	M303T629	-0.198	0.00579157	Flavanone base + 5O
LL	M477T903	-0.192	0.00744984	Petunidin-3-O-beta-glucoside
LL	M505T880	-0.19	0.00822724	Quercetin 3-(6''-acetylglucoside)
LL	M73T1076	-0.186	0.00941387	D-Xylonic acid
LL	M73T2514	-0.186	0.00958729	Maltitol
LL	M197T104	0.27	0.000146239	Vanillylmandelic acid
LL	M118T167	0.267	0.000173439	Acetylglycine
LL	M279T73	0.229	0.00136656	Phenylglucoside
LL	M218T818	0.227	0.00149605	L-Homoserine
LL	M137T88	0.225	0.00166252	Beta-Orcinol
LL	M299T470	0.219	0.00217354	Enterolactone
LL	M166T80	0.21	0.00342701	4-hydroxy-l-Phenylglycine
LL	M417T211	0.209	0.00359596	Flavanone + 2O, O-Hex
LL	M149T117	0.203	0.0046773	2-Carboxybenzaldehyde
LL	M327T269	0.196	0.00643045	Dendrophenol
LL	M294T81	0.192	0.00749223	Pilocarpine
LL	M201T154	0.187	0.00919102	Diethyloxalpropionate
LP	M463T810	-0.237	0.00090215	Isoquercitrin
LP	M471T839	-0.236	0.000953658	Kaempferol-3-O-glucoside
LP	M433T772	-0.217	0.00237887	Quercetin-3-O-Pentoside
LP	M303T679	-0.195	0.00657192	Delphinidin
LP	M417T927	-0.194	0.00691722	Cyanidin-3-O-alpha-arabinoside
LP	M271T973	-0.193	0.00717859	Baicalein
LP	M553T788	-0.187	0.00913372	Bilobetin
LP	M147T935	-0.187	0.00928898	2-Deoxypentitol
LP	M118T167	0.227	0.00151551	Acetylglycine
LP	M136T103	0.202	0.00474437	4-Aminobenzoate
LP	M197T104	0.202	0.00482667	Vanillylmandelic acid
LP	M245T966	0.199	0.00560135	N-Acetyltryptophan
LP	M203T959	0.192	0.00749841	3,5-Dihydroxydecanoic acid
LP	M166T80	0.189	0.00851484	4-hydroxy-l-Phenylglycine
LP	M417T211	0.188	0.00896023	Flavanone + 2O, O-Hex
LT	M417T211	-0.306	1.47439e-05	Flavanone + 2O, O-Hex
LT	M199T755	-0.247	0.000534894	Harmalol
LT	M327T269	-0.245	0.000606959	Dendrophenol
LT	M193T107	-0.231	0.00120257	Coumarin base + 1O, 1MeO, O-Hex
LT	M299T470	-0.228	0.00139762	Enterolactone
LT	M156T67	-0.222	0.00196195	2-Amino-4-hydroxypyrimidine-5-carboxylic acid
LT	M331T103	-0.217	0.00245081	Gallic acid hexoside
LT	M73T1203	-0.205	0.00422027	N-Methyldodecanamide
LT	M118T167	-0.203	0.00465251	Acetylglycine
LT	M415T80	-0.2	0.00532711	Riboflavin
LT	M163T637	-0.199	0.00561314	2-Deoxy-D-glucose
LT	M235T67	-0.191	0.007711	Urolithin B
LT	M239T170	-0.186	0.00941763	2',4'-Dihydroxychalcone
LT	M431T251	-0.186	0.00952393	Isovitexin
LT	M117T989	0.297	2.65003e-05	D-Xylitol
LT	M521T377	0.276	0.000105162	Pinoresinol 4-O-glucoside
LT	M497T410	0.275	0.000109883	Epoxygedunin
LT	M449T701	0.265	0.000191466	Cyanidin-3-O-glucoside
LT	M73T1885	0.263	0.000214841	16-Hydroxyhexadecanoic acid
LT	M117T819	0.251	0.00042876	Erythrose
LT	M595T594	0.249	0.000468371	Quercetin-3-O-pentosyl-7-O-hexoside
LT	M91T545	0.24	0.000755694	Benzyl alcohol
LT	M323T380	0.238	0.000852964	Neobavaisoflavone
LT	M389T220	0.236	0.000938042	Loganin
LT	M137T376	0.233	0.001096	1-Methylnicotinamide
LT	M73T2602	0.232	0.00118937	Melibiose
LT	M221T127	0.231	0.00121754	Isofraxidin
LT	M231T115	0.228	0.00142733	Altholactone
LT	M101T769	0.226	0.0015835	Glutaric acid
LT	M341T929	0.225	0.00168793	(S)-4',5,7-Trihydroxy-3'-prenylflavanone
LT	M467T919	0.223	0.00183232	Ginnalin A
LT	M499T187	0.222	0.00190795	Lividic acid
LT	M237T961	0.216	0.00256607	Gliocladic acid
LT	M537T370	0.215	0.00269292	Cupressuflavone
LT	M595T602	0.213	0.00295148	Delphinidin-3-O-sambubioside
LT	M225T1033	0.207	0.00384743	Tetradec-5-ynoic acid
LT	M282T103	0.206	0.00407983	1-Methyladenosine
LT	M251T661	0.205	0.00430259	Lychnopholic acid
LT	M433T772	0.203	0.00473787	Quercetin-3-O-Pentoside
LT	M187T377	0.196	0.00630695	L-Oxonoreleagnine
LT	M221T62	0.194	0.00676575	Ethyl-beta-glucuronide
LT	M597T511	0.194	0.00682838	Quercetin-3-O-vicianoside
LT	M395T97	0.194	0.00694015	(+)-Veraguensin
LT	M451T926	0.192	0.00733091	Grayanotoxin I
LT	M296T100	0.192	0.00756885	1-Methylguanosine
LT	M287T721	0.19	0.00810872	Cyanidin
LT	M259T149	0.189	0.00850647	Thalidomide
LT	M195T832	0.189	0.00860871	Geranylacetone
LT	M449T711	0.186	0.0097486	kaempferol-7-O-hexoside
LW	M161T360	-0.204	0.00436318	Putrescine dihydrochloride
LW	M471T839	-0.193	0.00710753	Kaempferol-3-O-glucoside
LW	M433T772	-0.192	0.0076025	Quercetin-3-O-Pentoside
LW	M271T973	-0.189	0.00844306	Baicalein
LW	M189T155	-0.189	0.00854736	6,8-Dimethyl-4-hydroxycoumarin
LW	M118T167	0.19	0.00810063	Acetylglycine
LW	M303T1006	0.188	0.00877363	Kaur-16-en-18-oic acid
SLFW	M154T485	-0.314	8.96087e-06	4-Nitrocatechol
SLFW	M417T211	-0.289	4.52076e-05	Flavanone + 2O, O-Hex
SLFW	M199T755	-0.282	7.21964e-05	Harmalol
SLFW	M327T269	-0.265	0.000193468	Dendrophenol
SLFW	M118T167	-0.256	0.000324089	Acetylglycine
SLFW	M301T991	-0.253	0.000385825	2,3-dihydroxy-N,N'-Diphenylbutanediamide
SLFW	M241T99	-0.25	0.000461957	alpha-Cyperone
SLFW	M218T818	-0.234	0.00105107	L-Homoserine
SLFW	M123T159	-0.225	0.00162596	3-Hydroxybenzaldehyde
SLFW	M431T251	-0.206	0.00404633	Isovitexin
SLFW	M237T961	0.287	5.1936e-05	Gliocladic acid
SLFW	M369T615	0.256	0.00032735	Curcumin
SLFW	M189T155	0.25	0.000464939	6,8-Dimethyl-4-hydroxycoumarin
SLFW	M161T360	0.249	0.000479016	Putrescine dihydrochloride
SLFW	M117T86	0.244	0.000614509	Glycine-Betaine
SLFW	M303T679	0.241	0.000750423	Delphinidin
SLFW	M685T347	0.222	0.00188675	Pinoresinol diglucoside
SLFW	M221T62	0.22	0.00208509	Ethyl-beta-glucuronide
SLFW	M194T263	0.215	0.00271782	2-phenyl-1H-Indole
SLFW	M73T2270	0.214	0.00277633	Adenosine
SLFW	M465T703	0.209	0.00349606	quercetin-3-O-beta-glucopyranoside
SLFW	M187T377	0.204	0.00447596	L-Oxonoreleagnine
SLFW	M521T377	0.2	0.00524697	Pinoresinol 4-O-glucoside
SLFW	M537T370	0.198	0.00567053	Cupressuflavone
SLFW	M449T711	0.197	0.00602377	kaempferol-7-O-hexoside
SLFW	M450T1028	0.196	0.00625887	Ranolazine
SLFW	M451T1158	0.194	0.00679144	Usambarine
SLFW	M451T926	0.191	0.00787535	Grayanotoxin I
Note: CRV: Chlorophyll reference value; LT: Leaf thickness; SLFW: Specific leaf fresh weight; LA: Leaf area; LP: Leaf perimeter; LL: Leaf length; LW: Leaf width; LDH: Leafdentateheight.
